# Supplementary material for: Large‐scale Whole‐Exome Sequencing Defines the Protein‐Coding Architecture of Retinal Structure, Visual Function, and Major Blinding Diseases
Source: Adv Sci (Weinh). 2026 Jul 24:e76582. Online ahead of print. doi: 10.1002/advs.76582 (PMC13397823; doi:10.1002/advs.76582)
Supplement: Supplementary file 2 — Supporting File 2: advs76582‐sup‐0002‐Revised supplementary table.xlsx. [file ADVS-9999-e76582-s001.xlsx]

## Sheet: Content
Data	Content
Supplementary Table 1	Baseline population characteristics
Supplementary Table 2	Retinal phenotype overview
Supplementary Table 3	Exome-wide rare variant association results for retinal phenotypes (P < 2.5 × 10⁻⁶)
Supplementary Table 4	Leave-one-variant-out (LOVO) sensitivity analyses for rare-variant associations (P > 0.001)
Supplementary Table 5	Conditional analysis of exome-wide rare variants
Supplementary Table 6	Carrier-based association results for optic disc and OCT structural traits using newly released UK Biobank phenotypes
Supplementary Table 7	Exome-wide common-variant association results for retinal phenotypes (P < 5 × 10⁻⁸)
Supplementary Table 8	Lead SNPs of independent common-variant loci associated with retinal phenotypes
Supplementary Table 9	Cross-phenotype pleiotropy of rare-variant genes among retinal traits
Supplementary Table 10	Rare variant heritability estimates for retinal traits using burden heritability regression (BHR)
Supplementary Table 11	Pairwise genetic correlations (𝑟g) among 16 ophthalmic phenotypes estimated using burden heritability regression (BHR)
Supplementary Table 12	Gene Ontology (GO) enrichment analyses of rare-variant genes
Supplementary Table 13	AlphaMissense pathogenicity predictions for rare variants
Supplementary Table 14	Proteome-wide association analyses (PWAS) of rare-variant genes with FDR < 0.05
Supplementary Table 15	Summary-data-based Mendelian Randomization (SMR) of rare-variant genes
Supplementary Table 16	ClinVar and OMIM annotations of rare-variant genes associated with retinal phenotypes
Supplementary Table 17	Aggregate Cox regression analysis of rare-variant carriers for vision-threatening retinal diseases
Supplementary Table 18	Gene-specific Cox regression results for rare-variant associations with retinal diseases
Supplementary Table 19	Phenome-wide association studies (PheWAS) analysis of rare-variant genes associated with retinal phenotypes

## Sheet: S1 Baseline 
Supplementary Table 1. Baseline population characteristics
Variable	Value
Unrelated Caucasian, n	356982
Age at baseline, mean (SD), years	56.9 (8.0)
Female, n (%)	192011 (53.8%)

## Sheet: S2 phenotypes
Supplementary Table 2. Retinal phenotype overview
Category	Phenotype	Sample Size	Field ID and Description
Structural Traits (n = 12)	RNFL thickness	42146	28500, 28501, Average retinal nerve fibre layer thickness (left/right)
	GCIPL thickness	42146	28504, 28505, Average ganglion cell-inner plexiform layer thickness (left/right)
	INL thickness	42146	28502, 28503, Average inner nuclear layer thickness (left/right)
	INL-ELM thickness	42146	28512, 28513, Average inner nuclear layer to external limiting membrane thickness (left/right)
	ELM-ISOS thickness	42146	28520, 28521, Average external limiting membrane to inner segment/outer segment junction thickness (left/right)
	ISOS-RPE thickness	42146	28528, 28529, Average inner segment/outer segment junction to retinal pigment epithelium thickness (left/right)
	INL-RPE thickness	42146	28536, 28537, Average inner nuclear layer to retinal pigment epithelium thickness (left/right)
	RPE thickness	42146	27822, 27823, Overall average retinal pigment epithelium thickness (left/right)
	MacularThick	42146	27800, 27801, Overall macular thickness (left/right)
	MacularVol	22031	27820, 27821, Total macular volume (left/right)
	DiscDiam	31944	27853, 27854, Mean of vertical disc diameter (left/right)
	VCDR	31944	27857, 27858, Vertical cup to disc ratio (left/right)
Functional Trait	LogMAR VA	89694	5208, 5201, Visual acuity measured as logMAR (left/right)
Disease Traits (n = 12)	AMD	11835 cases 345147 controls	41270, 41202, 41204, ICD10 (code H353) 41271, 41203, 41205, ICD9 (code 3625) 20002, Self-reported medical conditions (code 1528) 6148, Eye problems (code 5)
	Glaucoma	14082 cases 342900 controls	41270, 41202, 41204, ICD10 (code: POAG: H401; PACG: H402; Other: H400, H403–H409, H420, H428, Q150) 41271, 41203, 41205, ICD9 (code: POAG: 3651; PACG: 3652; Other: 3650, 3655, 3656, 3659) 20002, Self-reported medical conditions (code 1277) 6148, Eye problems (code 2)
	DR	2965 cases 354017 controls	41270, 41202, 41204, ICD10 (code H360) 41271, 41203, 41205, ICD9 (code 3620)
Units: thickness (µm); macular volume (mm³); vertical disc diameter (mm).

## Sheet: S3 rare
Supplementary Table 3. Exome-wide rare variant association results for retinal phenotypes (P < 2.5 × 10⁻⁶)
Structural Traits	Region	Group	max_MAF	Pvalue	Pvalue_Burden	Pvalue_SKAT	BETA_Burden	SE_Burden	MAC	Number_rare	Number_ultra_rare	Global FDR	Genebass evidence	GWAS Catalog evidence	PubMed evidence	Category	All of Us evidence
RNFL	TERB2	missense;lof	0.01	3.08793e-07	2.15577e-07	2.35586e-05	0.0264887	0.00510835	61	2	1	0.0152032	No hit	No hit	No hit	Novel	YES (Disorders of optic nerve and visual pathways) p =1.37e-2
		missense;lof	0.001	3.08793e-07	2.15577e-07	2.35586e-05	0.0264887	0.00510835	61	2	1	0.0152032
RNFL	P2RY11	lof	0.01	5.6858e-07	0.0747838	2.82973e-07	0.00875232	0.0049121	66	2	0	0.0254488	No hit	No hit	No hit	Novel	No hit
		lof	0.001	5.6858e-07	0.0747838	2.82973e-07	0.00875232	0.0049121	66	2	0	0.0254488
RNFL	PPAN-P2RY11	lof	0.01	1.19833e-06	0.395438	4.35379e-07	0.00347766	0.00409234	94	3	0	0.0437029	No hit	No hit	No hit	Novel	YES (Blindness and low vision) p =7.31e-3
		lof	0.001	1.19833e-06	0.395438	4.35379e-07	0.00347766	0.00409234	94	3	0	0.0437029
GCIPL	OCA2	missense;lof	0.01	5.87194e-10	2.0945e-09	7.06921e-09	-0.00627273	0.00104715	1466	19	4	7.22754e-05	No hit	Yes (GCIPL thickness)	No hit	Extension	YES (Disorders of optic nerve and visual pathways) p =5.76e-3
GCIPL	TRIP6	missense;lof	0.001	3.05005e-07	3.00076e-06	6.62893e-06	-0.0127881	0.00273789	210	8	5	0.0152032	No hit	No hit	No hit	Novel	YES (Optic neuritis/neuropathy) P=6.09e-3
INL-ELM	RIOX1	missense;lof	0.01	7.19e-08	1.07e-05	8.71e-08	-0.0075217	0.00170826	623	7	3	0.00472203	No hit	No hit	No hit	Novel	YES (Disorders of optic nerve and visual pathways) P=1.35e-2
INL-ELM	SIX6	missense;lof	0.01	1.48e-07	3.04e-05	1.46e-07	-0.0065827	0.00157856	786	5	0	0.00857993	No hit	Yes (Retinal layer thickness)	No hit	Extension	YES (Disorders of optic nerve and visual pathways) p =4.13e-3
ELM-ISOS	NR2E3	missense;lof	0.01	1.01603e-06	0.000199787	4.48953e-07	0.00641465	0.0017247	543	11	3	0.0416865	No hit	No hit	No hit	Novel	YES (Blindness and low vision) p =8.65e-3
ISOS-RPE	SERINC4	missense;lof	0.01	1.41537e-08	3.51826e-08	4.96135e-06	0.00856598	0.00155365	837	8	2	0.001267	No hit	No hit	No hit	Novel	YES (Blindness and low vision) p =4.12e-5
ISOS-RPE	OCA2	missense;lof	0.01	1.05113e-07	2.14415e-07	5.57725e-06	0.0060401	0.00116461	1466	19	4	0.006469	No hit	Yes (Retinal layer thickness)	No hit	Extension	YES (Disorders of optic nerve and visual pathways) p =5.76e-3
ISOS_RPE	RP1L1	missense;lof	0.01	1.71015e-06	0.000352694	1.69213e-06	0.00195045	0.00054586	6346	61	38	>0.05	No hit	Yes (Photoreceptor cell layer thickness)	No hit	Extension	YES (Disorders of optic nerve and visual pathways) p=6.31e-3
INL_RPE	SIX6	missense;lof	0.01	1.39599e-08	8.08861e-06	1.60955e-08	-0.00702689	0.00157454	786	5	0	0.001267	No hit	Yes (Retinal layer thickness)	No hit	Extension	YES (Disorders of optic nerve and visual pathways) p =4.13e-3
INL_RPE	RIOX1	missense;lof	0.01	6.34625e-08	1.12695e-05	4.50241e-08	-0.00748319	0.00170411	623	7	3	0.00446362	No hit	No hit	No hit	Novel	YES (Disorders of optic nerve and visual pathways) P=1.35e-2
RPE	OCA2	missense;lof	0.01	2.0515e-19	2.93072e-20	1.22188e-11	-0.0106382	0.00115364	1466	19	4	1.01005e-13	No hit	Yes (Retinal layer thickness)	PMID: 40650424 (SNP-level)	Extension	YES (Disorders of optic nerve and visual pathways) p =5.76e-3
		missense;lof	0.001	8.14618e-11	1.43603e-10	1.58369e-06	-0.0120514	0.00187951	450	16	4	1.33691e-05
RPE	RP1L1	missense;lof	0.01	4.30405e-18	4.07024e-05	1.42718e-18	-0.00221672	0.000540209	6346	61	38	1.41271e-12	No hit	No hit	No hit	Novel	YES (Disorders of optic nerve and visual pathways) p=6.31e-3
		lof	0.01	8.49521e-07	5.05933e-07	0.000575809	-0.0114847	0.00228594	312	6	4	0.0363701
MacularThick	SIX6	missense;lof	0.01	2.05e-06	3.84e-05	1.61e-06	-0.006452	0.00156719	786	5	0	>0.05	No hit	Yes (Retinal layer thickness)	No hit	Extension	YES (Disorders of optic nerve and visual pathways) p =4.13e-3
DiscDiam	SIX6	missense;lof	0.01	7.09727e-24	2.36343e-15	1.01979e-24	-0.0144052	0.00181869	590	5	0	6.98859e-18	No hit	Yes (Glaucoma)	No hit	Extension	YES (Disorders of optic nerve and visual pathways) p =4.13e-3
VCDR	MITF	missense;lof	0.01	2.88774e-08	0.000993193	2.62838e-08	-0.00777003	0.00235996	315	5	3	0.00218733	No hit	No hit	No hit	Novel	No hit
Functional Trait	Region	Group	max_MAF	Pvalue	Pvalue_Burden	Pvalue_SKAT	BETA_Burden	SE_Burden	MAC	Number_rare	Number_ultra_rare	Global FDR	Genebass evidence	GWAS Catalog evidence	PubMed evidence	Category	All of Us evidence
LogMAR VA	OCA2	missense;lof	0.01	2.15695e-10	7.67162e-07	2.25497e-10	0.00383464	0.000775686	3087	22	3	3.03418e-05	No hit	No hit	PMID: 39349469 (SNP-level)	Extension	YES (Disorders of optic nerve and visual pathways) p =5.76e-3
Disease Traits	Gene	Group	max_MAF	P value	Pvalue_Burden	Pvalue_SKAT	BETA_Burden	SE_Burden	MAC	Number_rare	Number_ultra_rare	Global FDR	Genebass evidence	GWAS Catalog evidence	PubMed evidence	Category	All of Us evidence
AMD	CFI	missense;lof+B29:C29	0.01	8.9564e-09	1.07954e-07	1.06904e-06	0.014698	0.00276653	7150	10	3	0.000979918	No hit	YES (AMD)	PMID: 25986072 (WES, gene-level)	Reported	YES (AMD) p =7.23e-8
AMD	C3	missense;lof	0.01	2.20463e-08	0.00101213	1.33552e-08	0.00696678	0.00211941	12299	25	0	0.00180906	No hit	YES (AMD)	PMID: 31635417 (WES, gene-level)	Reported	YES (Blindness and low vision) p =1.03e-2
Glaucoma	MYOC	missense;lof	0.01	8.6596e-16	1.27946e-13	4.02326e-16	0.0192853	0.00260321	7812	9	0	2.13175e-10	YES	YES (Glaucoma)	PMID: 33793440 (WES, gene-level)	Reported	YES (Glaucoma) p =1.51e-2
		lof	0.01	6.78834e-15	9.4624e-15	9.69763e-16	0.0257455	0.0033236	1043	2	0	1.33688e-09	No hit
DR	MYH6	missense;lof	0.0001	1.15968e-06	0.0101493	3.67037e-07	0.0673256	0.0261896	251	5	1	0.0437029	No hit	No hit	No hit	Novel	YES (Disorders of optic nerve and visual pathways) p =1.3e-2
DR	FYB2	missense;lof	0.001	1.31732e-06	6.20353e-05	1.47322e-06	0.0484661	0.0121016	1065	7	1	0.0463267	No hit	No hit	No hit	Novel	YES (Blindness and low vision) p =1.88e-3
For quantitative traits (structural and functional phenotypes), MAC indicates the total allele count. For binary traits (disease phenotypes), allele counts are reported separately for cases (MAC_case) and controls (MAC_control).
Novel was defined as no prior report in Genebass, GWAS Catalog, or PubMed at the gene–trait level

## Sheet: S4 LOVO
Supplementary Table 4. Leave-one-variant-out (LOVO) sensitivity analyses for rare-variant associations (P > 0.001)
Trait	Region	Group	max_MAF	LOVO_exclude	Pvalue
RNFL	P2RY11	lof	0.01	19:10114025:C:T	0.0183329
RNFL	P2RY11	lof	0.001	19:10114025:C:T	0.0183329
RNFL	PPAN-P2RY11	lof	0.01	19:10114025:C:T	0.0170243
RNFL	PPAN-P2RY11	lof	0.001	19:10114025:C:T	0.0170243
GCIPL	OCA2	missense;lof	0.01	15:27985101:C:T	0.0454222
GCIPL	TRIP6	missense;lof	0.001	7:100867941:C:T	0.00534066
INL_ELM	RIOX1	missense;lof	0.01	14:73491733:A:G	0.880426
INL_ELM	SIX6	missense;lof	0.01	14:60509783:G:A	0.806037
ELM_ISOS	NR2E3	missense;lof	0.01	15:71811594:G:A	0.146592
ISOS_RPE	SERINC4	missense;lof	0.01	15:43796207:G:T	0.00168897
ISOS_RPE	OCA2	missense;lof	0.01	15:27985101:C:T	0.00130541
ISOS_RPE	RP1L1	missense;lof	0.01	8:10622985:G:A	0.00199739
INL_RPE	SIX6	missense;lof	0.01	14:60509783:G:A	0.415108
INL_RPE	RIOX1	missense;lof	0.01	14:73491733:A:G	0.584579
MacularThick	SIX6	missense;lof	0.01	14:60509783:G:A	0.808622
DiscDiam	SIX6	missense;lof	0.01	14:60509783:G:A	0.821035
VCDR	MITF	missense;lof	0.01	3:69964940:G:A	0.0470959
LogMAR VA	OCA2	missense;lof	0.01	15:27985101:C:T	0.0617091
AMD	CFI	missense;lof	0.01	4:109764664:C:T	0.0115411
AMD	C3	missense;lof	0.01	19:6718135:T:G	0.0780884
Glaucoma	MYOC	missense;lof	0.01	1:171636338:G:A	0.166734
Glaucoma	MYOC	missense;lof	0.01	1:171636247:T:C	0.0106429
Glaucoma	MYOC	lof	0.01	1:171636338:G:A	0.55643
DR	MYH6	missense;lof	0.0001	14:23387778:C:T	0.837621
DR	FYB2	missense;lof	0.001	1:56720223:A:G	0.00245374
The associations between significant genes and phenotypes were tested using a generalized mixed model implemented in SAIGE-GENE+, adjusting for age, sex, and the first ten PCs. P values shown are two-sided.

## Sheet: S5 Conditional
Supplementary Table 5. Conditional analysis of exome-wide rare variants
Structural Traits	Gene	nearby significant common variants	Lead SNP by clumping	Conditional analysis results
RNFL	TERB2	NA	/	Independent rare-variant signal
RNFL	P2RY11	NA	/	Independent rare-variant signal
RNFL	PPAN-P2RY11	NA	/	Independent rare-variant signal
GCIPL	OCA2	4	rs1800407	Not independent; driven by common variant
GCIPL	TRIP6	NA	/	Independent rare-variant signal
INL-ELM	RIOX1	NA	/	Independent rare-variant signal
INL-ELM	SIX6	NA	/	Independent rare-variant signal
ELM-ISOS	NR2E3	NA	/	Independent rare-variant signal
ISOS-RPE	SERINC4	NA	/	Independent rare-variant signal
ISOS-RPE	OCA2	5	rs1800407	Not independent; driven by common variant
ISOS_RPE	RP1L1	1	rs62490855	Not independent; driven by common variant
INL_RPE	SIX6	NA	/	Independent rare-variant signal
INL_RPE	RIOX1	NA	/	Independent rare-variant signal
RPE	OCA2	13	rs1800407, rs117117538, rs75159657, rs118112076, rs78937007	Not independent; driven by common variant
RPE	RP1L1	4	rs62490855, rs11776423, rs140397694	Not independent; driven by common variant MCMDC2 became significant after conditioning
MacularThick	SIX6	7	14:60893300_GCT_G	Not independent; driven by common variant
DiscDiam	SIX6	3	14:60286576_TC_T	Not independent; driven by common variant
VCDR	MITF	NA	/	Independent rare-variant signal
Functional Trait	Region	nearby significant common variants	Clump	Conditional analysis results
LogMAR VA	OCA2	NA	/	Independent rare-variant signal
Disease Traits	Gene	nearby significant common variants	Clump	Conditional analysis results
AMD	CFI	NA	/	Independent rare-variant signal
AMD	C3	2	rs2230203	Not independent; driven by common variant
Glaucoma	MYOC	NA	/	Independent rare-variant signal
DR	MYH6	NA	/	Independent rare-variant signal
DR	FYB2	NA	/	Independent rare-variant signal
For each exome-wide significant gene, nearby common variants (MAF ≥ 1%) within ±500 kb were identified using UK Biobank imputed GWAS results. When a genome-wide significant common variant (P < 5×10⁻⁸) was found, we performed gene-based conditional analyses using SAIGE-GENE+ by including the lead SNP genotype as a covariate.
“NA” indicates no nearby common variant reached the significance threshold. “Not independent” indicates that the rare-variant signal was attenuated after conditioning, suggesting that the gene-based association was driven by nearby common variants.

## Sheet: S6 Internal replication
Supplementary Table 6. Carrier-based association results for optic disc and OCT structural traits using newly released UK Biobank phenotypes
gene	pheno	n	n_carrier	beta	se	p	fdr_p
SIX6	Adjusted optic disk minor axis length	34008	764	-0.755477	0.108987	4.22858e-12	6.76573e-11
SIX6	Adjusted optic disk major axis length	34008	764	-0.771603	0.115524	2.44052e-11	1.95242e-10
SIX6	Fundus: cup disc ratio	44238	968	-0.00587949	0.00287716	0.0410086	0.0949297
MITF	Adjusted optic disk major axis length	34008	336	-0.442562	0.173209	0.0106209	0.0424835
MITF	Adjusted optic disk minor axis length	34008	336	-0.333095	0.163421	0.0415318	0.0949297
MITF	Fundus: cup disc ratio	44238	454	-0.0100362	0.00417669	0.016269	0.0520609
NR2E3	OCT: central subfield thickness	46433	644	-0.844131	1.37312	0.538721	0.663041
OCA2	OCT: central subfield thickness	46433	1707	2.95523	0.853277	0.000533908	0.00284751
P2RY11	OCT: central subfield thickness	46433	91	-0.921088	3.6308	0.799739	0.853054
PPAN-P2RY11	OCT: central subfield thickness	46433	576	-1.72753	1.45072	0.233735	0.415529
RIOX1	OCT: central subfield thickness	46433	735	0.4318	1.28679	0.737201	0.842515
RP1L1	OCT: central subfield thickness	46433	7589	-0.383182	0.434284	0.377603	0.604164
SERINC4	OCT: central subfield thickness	46433	644	-0.844131	1.37312	0.538721	0.663041
SIX6	OCT: central subfield thickness	46433	1010	0.169917	1.10081	0.877329	0.877329
TERB2	OCT: central subfield thickness	46433	512	2.81992	1.53795	0.0667264	0.133453
TRIP6	OCT: central subfield thickness	46433	554	-0.913976	1.47898	0.536593	0.663041

## Sheet: S7 common
Supplementary Table 7. Exome-wide common-variant association results for retinal phenotypes (P < 5 × 10⁻⁸)
Category	Trait	CHROM	POS	ID	REF	ALT	A1	A1_FREQ	TEST	OBS_CT	BETA	SE	Z_STAT	P	GlobalFDR_ALL_common
OCT	RNFL	2	48580657	chr2:48580657:A:C	A	C	C	0.32355	ADD	42026	0.264456	0.034831	7.59254	3.20171e-14	1.78365e-10
OCT	RNFL	2	48580837	chr2:48580837:T:C	T	C	C	0.334219	ADD	42131	0.255945	0.0345885	7.39972	1.39005e-13	7.01548e-10
OCT	RNFL	2	48581013	chr2:48581013:G:C	G	C	C	0.333693	ADD	42127	0.249941	0.034522	7.24005	4.5616e-13	2.163e-09
OCT	RNFL	2	48581455	chr2:48581455:C:T	C	T	T	0.495277	ADD	42132	0.19574	0.0327627	5.9745	2.32652e-09	5.78497e-06
OCT	RNFL	2	48581743	chr2:48581743:T:A	T	A	A	0.323555	ADD	42064	0.263596	0.0348236	7.56947	3.82398e-14	2.08474e-10
OCT	RNFL	2	48581759	chr2:48581759:C:T	C	T	T	0.323623	ADD	42086	0.262573	0.0348158	7.54178	4.72916e-14	2.55094e-10
OCT	RNFL	2	48582454	chr2:48582454:G:T	T	G	G	0.494234	ADD	42058	-0.190384	0.0327742	-5.80897	6.33098e-09	1.40007e-05
OCT	RNFL	2	48582617	chr2:48582617:T:C	T	C	C	0.34421	ADD	42140	0.243644	0.03424	7.11577	1.13065e-12	4.96842e-09
OCT	RNFL	2	171707412	chr2:171707412:G:A	G	A	A	0.281299	ADD	41726	0.22885	0.0364927	6.27112	3.61959e-10	1.08852e-06
OCT	RNFL	3	45772602	chr3:45772602:G:A	G	A	A	0.105637	ADD	42064	-0.376828	0.0529508	-7.11657	1.12412e-12	4.96111e-09
OCT	RNFL	8	108203139	chr8:108203139:T:C	T	C	C	0.458016	ADD	41825	-0.308263	0.0327908	-9.40091	5.67362e-21	7.51187e-17
OCT	RNFL	8	108242448	chr8:108242448:C:T	T	C	C	0.422281	ADD	42139	0.242194	0.0329766	7.34442	2.10388e-13	1.0514e-09
OCT	RNFL	8	108242613	chr8:108242613:A:G	G	A	A	0.422234	ADD	42094	0.242664	0.0329718	7.35975	1.87613e-13	9.42205e-10
OCT	RNFL	10	68174501	chr10:68174501:C:G	G	C	C	0.428936	ADD	42096	-0.25706	0.0330614	-7.77523	7.70193e-15	4.81715e-11
OCT	RNFL	10	68194533	chr10:68194533:G:A	G	A	A	0.495431	ADD	42021	0.192596	0.0327886	5.87387	4.28937e-09	9.96477e-06
OCT	RNFL	10	68194544	chr10:68194544:C:T	C	T	T	0.151373	ADD	42055	-0.297998	0.0456969	-6.52119	7.05409e-11	2.37343e-07
OCT	RNFL	10	68284274	chr10:68284274:T:C	T	C	C	10:68284274:T:C	ADD	42011	-0.447215	0.0420075	-10.6461	1.96595e-26	4.45388e-22
OCT	RNFL	10	68285180	chr10:68285180:C:A	C	A	A	0.186656	ADD	42080	-0.445151	0.0419502	-10.6114	2.84736e-26	6.02406e-22
OCT	RNFL	10	68345803	chr10:68345803:G:A	A	G	G	0.139037	ADD	42032	-0.404288	0.0471994	-8.56552	1.11184e-17	9.52519e-14
OCT	RNFL	12	95738117	chr12:95738117:A:G	A	G	G	0.173997	ADD	42087	-0.272041	0.0430814	-6.31458	2.73599e-10	8.37623e-07
OCT	RNFL	17	81565628	chr17:81565628:G:A	G	A	A	0.226045	ADD	41923	0.23918	0.0392136	6.09941	1.07387e-09	2.95091e-06
OCT	RNFL	17	81715528	chr17:81715528:T:C	T	C	C	0.401612	ADD	42114	0.252456	0.0332883	7.58393	3.42109e-14	1.89551e-10
OCT	RNFL	17	81720188	chr17:81720188:G:A	G	A	A	0.392819	ADD	42125	0.254266	0.0334659	7.59776	3.07523e-14	1.7226e-10
OCT	GCIPL	2	272203	chr2:272203:C:T	C	T	T	0.347883	ADD	42132	-0.260575	0.0452048	-5.76432	8.25581e-09	1.77566e-05
OCT	GCIPL	3	45635906	chr3:45635906:G:A	G	A	A	0.403558	ADD	42108	-0.250894	0.0440789	-5.69192	1.26451e-08	2.57314e-05
OCT	GCIPL	3	45772602	chr3:45772602:G:A	G	A	A	0.105637	ADD	42064	-0.699686	0.0698805	-10.0126	1.42581e-23	2.23628e-19
OCT	GCIPL	3	45796394	chr3:45796394:G:C	G	C	C	0.149022	ADD	41779	0.449382	0.0605815	7.4178	1.21335e-13	6.15415e-10
OCT	GCIPL	6	34864079	chr6:34864079:T:C	T	C	C	0.107598	ADD	42115	0.409762	0.0699555	5.85747	4.73461e-09	1.07502e-05
OCT	GCIPL	6	34882883	chr6:34882883:G:A	G	A	A	0.116218	ADD	41891	0.401476	0.0679283	5.91028	3.44154e-09	8.1785e-06
OCT	GCIPL	6	34887971	chr6:34887971:G:C	G	C	C	0.115932	ADD	42098	0.402348	0.0678073	5.9337	2.98502e-09	7.26292e-06
OCT	GCIPL	6	108561367	chr6:108561367:C:T	C	T	T	0.159647	ADD	41930	-0.473631	0.0589421	-8.03554	9.55834e-16	6.45333e-12
OCT	GCIPL	8	144436994	chr8:144436994:A:C	A	C	C	0.435965	ADD	42133	-0.239696	0.0433945	-5.52366	3.33974e-08	6.05872e-05
OCT	GCIPL	9	69151677	chr9:69151677:C:A	C	A	A	0.216027	ADD	42078	-0.36705	0.052465	-6.9961	2.67109e-12	1.11148e-08
OCT	GCIPL	9	69174188	chr9:69174188:G:A	G	A	A	0.211206	ADD	41997	-0.366214	0.0529993	-6.90978	4.92313e-12	1.976e-08
OCT	GCIPL	11	17169472	chr11:17169472:A:G	A	G	G	0.483133	ADD	42123	-0.260358	0.0431257	-6.0372	1.58124e-09	4.14406e-06
OCT	GCIPL	12	6845700	chr12:6845700:G:A	G	A	A	0.068896	ADD	42136	-0.91767	0.0851889	-10.7722	5.05269e-27	1.25637e-22
OCT	GCIPL	12	55721801	chr12:55721801:C:T	C	T	T	0.240471	ADD	42107	0.279261	0.0507322	5.50461	3.72145e-08	6.69125e-05
OCT	GCIPL	12	118038274	chr12:118038274:C:T	C	T	T	0.173077	ADD	42042	0.322264	0.0571334	5.64056	1.70587e-08	3.34442e-05
OCT	GCIPL	14	103940906	chr14:103940906:A:C	A	C	C	0.14461	ADD	42089	0.363597	0.0614229	5.91957	3.25284e-09	7.87696e-06
OCT	GCIPL	15	27985172	chr15:27985172:C:T	C	T	T	0.0829179	ADD	42120	-0.647926	0.0779064	-8.31672	9.31071e-17	7.1369e-13
OCT	GCIPL	15	28167726	chr15:28167726:G:A	G	A	A	0.0814097	ADD	42108	-0.506406	0.0786938	-6.43514	1.24682e-10	4.01411e-07
OCT	GCIPL	17	45410208	chr17:45410208:C:A	C	A	A	0.185462	ADD	42049	0.359497	0.0556735	6.45724	1.07791e-10	3.52214e-07
OCT	GCIPL	17	45429931	chr17:45429931:C:T	C	T	T	0.186572	ADD	42107	0.365794	0.0555538	6.5845	4.61782e-11	1.61225e-07
OCT	GCIPL	17	45430037	chr17:45430037:G:A	G	A	A	0.186543	ADD	42127	0.36491	0.0555395	6.57027	5.08093e-11	1.76187e-07
OCT	GCIPL	17	45468527	chr17:45468527:T:C	T	C	C	0.186454	ADD	42005	0.367304	0.0555907	6.6073	3.96061e-11	1.38904e-07
OCT	GCIPL	17	45475171	chr17:45475171:G:A	G	A	A	0.186131	ADD	42129	0.374984	0.0555393	6.75168	1.48037e-11	5.61043e-08
OCT	GCIPL	17	45475555	chr17:45475555:C:T	C	T	T	0.185906	ADD	42102	0.372373	0.055556	6.70265	2.07245e-11	7.79638e-08
OCT	GCIPL	17	81565628	chr17:81565628:G:A	G	A	A	0.226045	ADD	41923	0.397985	0.0517983	7.68335	1.58345e-14	9.55204e-11
OCT	GCIPL	17	81604611	chr17:81604611:C:G	C	G	G	0.0991336	ADD	42130	0.399826	0.0724409	5.51934	3.42277e-08	6.19794e-05
OCT	GCIPL	17	81645515	chr17:81645515:G:A	G	A	A	0.099701	ADD	42141	-0.429869	0.0721627	-5.95694	2.59037e-09	6.39426e-06
OCT	GCIPL	17	81670337	chr17:81670337:C:G	C	G	G	0.214359	ADD	42142	0.326186	0.0526917	6.19045	6.0544e-10	1.7436e-06
OCT	GCIPL	17	81683645	chr17:81683645:C:G	C	G	G	0.226892	ADD	42106	0.332902	0.0515881	6.45308	1.10788e-10	3.6085e-07
OCT	GCIPL	17	81683798	chr17:81683798:T:G	T	G	G	0.226448	ADD	42067	0.325829	0.051604	6.31402	2.74585e-10	8.38125e-07
OCT	GCIPL	17	81696901	chr17:81696901:T:C	T	C	C	0.223573	ADD	42125	0.310161	0.0518568	5.9811	2.23415e-09	5.59624e-06
OCT	GCIPL	17	81715528	chr17:81715528:T:C	T	C	C	0.401612	ADD	42114	0.436995	0.0439176	9.95034	2.6667e-23	4.05768e-19
OCT	GCIPL	17	81720188	chr17:81720188:G:A	G	A	A	0.392819	ADD	42125	0.403666	0.0441596	9.14107	6.4513e-20	7.47382e-16
OCT	GCIPL	19	39827447	chr19:39827447:G:A	G	A	A	0.319065	ADD	41957	-0.27612	0.0461945	-5.97733	2.28654e-09	5.69946e-06
OCT	INL	1	150578819	chr1:150578819:T:C	T	C	C	0.038278	ADD	42113	-0.45649	0.0410942	-11.1084	1.25164e-28	3.27185e-24
OCT	INL	1	150950623	chr1:150950623:T:C	T	C	C	0.0729209	ADD	42073	-0.193341	0.0303359	-6.37335	1.86859e-10	5.8615e-07
OCT	INL	2	85542588	chr2:85542588:C:G	C	G	G	0.466388	ADD	42053	0.0887371	0.0158374	5.60301	2.11977e-08	4.05452e-05
OCT	INL	2	85542852	chr2:85542852:A:G	A	G	G	0.285677	ADD	41953	0.0999706	0.0175219	5.70548	1.16795e-08	2.40061e-05
OCT	INL	2	85553008	chr2:85553008:G:A	G	A	A	0.284574	ADD	42112	0.099068	0.0175136	5.65663	1.55371e-08	3.09478e-05
OCT	INL	2	85579143	chr2:85579143:C:T	C	T	T	0.282822	ADD	42113	0.097843	0.0175311	5.58112	2.4044e-08	4.52257e-05
OCT	INL	2	111123023	chr2:111123023:C:T	C	T	T	0.486419	ADD	41935	0.091305	0.0157718	5.78914	7.12529e-09	1.54885e-05
OCT	INL	2	111150114	chr2:111150114:T:C	C	T	T	0.307301	ADD	42089	-0.106108	0.0170942	-6.20727	5.44151e-10	1.58556e-06
OCT	INL	5	72223837	chr5:72223837:C:T	C	T	T	0.403088	ADD	42069	-0.0968769	0.0160605	-6.032	1.63296e-09	4.24686e-06
OCT	INL	5	88733700	chr5:88733700:A:G	A	G	G	0.0225318	ADD	42096	0.53946	0.0528452	10.2083	1.94361e-24	3.47626e-20
OCT	INL	5	88819361	chr5:88819361:C:T	C	T	T	0.022404	ADD	42113	0.53494	0.0531535	10.0641	8.47397e-24	1.34985e-19
OCT	INL	6	83524425	chr6:83524425:C:T	C	T	T	0.153629	ADD	42121	-0.121095	0.0219011	-5.52919	3.23623e-08	5.93394e-05
OCT	INL	6	149889587	chr6:149889587:C:T	C	T	T	0.252748	ADD	42123	0.101822	0.0181971	5.59551	2.21343e-08	4.21784e-05
OCT	INL	6	149889964	chr6:149889964:T:C	T	C	C	0.252583	ADD	42105	0.103115	0.0182015	5.66518	1.47826e-08	2.96664e-05
OCT	INL	7	7969339	chr7:7969339:C:G	C	G	G	0.122129	ADD	41927	0.134011	0.0240834	5.56445	2.64587e-08	4.94031e-05
OCT	INL	8	9706927	chr8:9706927:A:G	G	A	A	0.376121	ADD	42138	0.0946645	0.0162033	5.8423	5.18638e-09	1.1672e-05
OCT	INL	8	10726702	chr8:10726702:C:T	T	C	C	0.38984	ADD	41939	0.0952294	0.0161304	5.90373	3.58111e-09	8.47069e-06
OCT	INL	9	95468726	chr9:95468726:A:G	A	G	G	0.0959995	ADD	41370	0.148312	0.0268848	5.51657	3.4774e-08	6.26349e-05
OCT	INL	12	6845700	chr12:6845700:G:A	G	A	A	0.068896	ADD	42136	-0.303587	0.0310965	-9.76272	1.71927e-22	2.46868e-18
OCT	INL	12	55721801	chr12:55721801:C:T	C	T	T	0.240471	ADD	42107	0.152479	0.0185029	8.24082	1.7592e-16	1.29961e-12
OCT	INL	12	118061191	chr12:118061191:G:A	G	A	A	0.0123697	ADD	42119	0.408657	0.0711508	5.74353	9.3361e-09	1.97879e-05
OCT	INL	15	27985172	chr15:27985172:C:T	C	T	T	0.0829179	ADD	42120	-0.188265	0.0284357	-6.62074	3.61685e-11	1.27807e-07
OCT	INL	15	53702296	chr15:53702296:A:G	G	A	A	0.489776	ADD	42008	-0.130454	0.0157789	-8.26762	1.4062e-16	1.06192e-12
OCT	INL	17	81645515	chr17:81645515:G:A	G	A	A	0.099701	ADD	42141	-0.152645	0.0263353	-5.79623	6.83033e-09	1.49429e-05
OCT	INL	17	81715528	chr17:81715528:T:C	T	C	C	0.401612	ADD	42114	0.122243	0.0160356	7.62324	2.52572e-14	1.47138e-10
OCT	INL	17	81720188	chr17:81720188:G:A	G	A	A	0.392819	ADD	42125	0.114932	0.0161215	7.12909	1.02655e-12	4.59011e-09
OCT	INL	19	39827447	chr19:39827447:G:A	G	A	A	0.319065	ADD	41957	-0.0985638	0.0168604	-5.84589	5.07596e-09	1.14996e-05
OCT	INL_ELM	1	227028961	chr1:227028961:T:C	T	C	C	0.464042	ADD	42091	0.254758	0.0433985	5.87019	4.38556e-09	1.00925e-05
OCT	INL_ELM	2	23696505	chr2:23696505:C:T	T	C	C	0.452166	ADD	42010	-0.26691	0.0436289	-6.11774	9.57471e-10	2.64532e-06
OCT	INL_ELM	2	23703789	chr2:23703789:T:C	T	C	C	0.48163	ADD	42134	0.263012	0.0433231	6.07094	1.28244e-09	3.44966e-06
OCT	INL_ELM	2	23971444	chr2:23971444:C:T	T	C	C	0.442034	ADD	42085	-0.253786	0.0436442	-5.81489	6.11112e-09	1.35733e-05
OCT	INL_ELM	2	168129644	chr2:168129644:A:G	G	A	A	0.197715	ADD	42139	-0.297678	0.0543616	-5.47588	4.37826e-08	7.76269e-05
OCT	INL_ELM	2	168247489	chr2:168247489:T:G	T	G	G	0.121786	ADD	41963	-0.374285	0.066219	-5.65223	1.59407e-08	3.14946e-05
OCT	INL_ELM	3	157261130	chr3:157261130:A:AT	A	AT	AT	0.333429	ADD	41796	0.271393	0.0459495	5.90633	3.52503e-09	8.35743e-06
OCT	INL_ELM	3	157265484	chr3:157265484:A:G	A	G	G	0.333572	ADD	41859	0.273011	0.0459958	5.93556	2.95153e-09	7.19862e-06
OCT	INL_ELM	5	126825937	chr5:126825937:G:A	G	A	A	0.107213	ADD	41977	-0.410696	0.0700461	-5.86323	4.57352e-09	1.04778e-05
OCT	INL_ELM	6	7229386	chr6:7229386:G:A	G	A	A	0.301108	ADD	42136	-0.270375	0.0472248	-5.72527	1.0397e-08	2.17649e-05
OCT	INL_ELM	6	35509248	chr6:35509248:C:G	G	C	C	0.180145	ADD	42055	-0.312705	0.0562388	-5.56032	2.70917e-08	5.04925e-05
OCT	INL_ELM	6	35511797	chr6:35511797:G:C	C	G	G	0.146087	ADD	42129	-0.378425	0.0611418	-6.1893	6.09862e-10	1.75138e-06
OCT	INL_ELM	6	78867927	chr6:78867927:A:C	C	A	A	0.111161	ADD	42092	-0.474743	0.0691726	-6.86316	6.82846e-12	2.72999e-08
OCT	INL_ELM	6	78983034	chr6:78983034:G:A	G	A	A	0.106548	ADD	42061	-0.490769	0.0704581	-6.9654	3.32263e-12	1.35494e-08
OCT	INL_ELM	6	79077938	chr6:79077938:G:A	G	A	A	0.110303	ADD	41862	-0.494775	0.0696238	-7.10641	1.20998e-12	5.27158e-09
OCT	INL_ELM	6	106088378	chr6:106088378:G:A	G	A	A	0.0292254	ADD	42138	-1.05486	0.128824	-8.18832	2.72266e-16	1.95471e-12
OCT	INL_ELM	6	106098159	chr6:106098159:G:C	G	C	C	0.0280091	ADD	42022	-1.11368	0.131705	-8.45589	2.85743e-17	2.29377e-13
OCT	INL_ELM	6	106098502	chr6:106098502:G:A	G	A	A	0.0280066	ADD	42133	-1.09394	0.131554	-8.31558	9.40093e-17	7.15228e-13
OCT	INL_ELM	7	849532	chr7:849532:A:G	A	G	G	0.176889	ADD	42049	0.404194	0.056784	7.11809	1.1118e-12	4.92807e-09
OCT	INL_ELM	7	857859	chr7:857859:G:A	G	A	A	0.176682	ADD	42135	0.408967	0.0568052	7.19946	6.14578e-13	2.80964e-09
OCT	INL_ELM	7	7969339	chr7:7969339:C:G	C	G	G	0.122129	ADD	41927	0.411004	0.0661875	6.20969	5.35872e-10	1.56986e-06
OCT	INL_ELM	8	102297634	chr8:102297634:T:C	T	C	C	0.0963843	ADD	42066	-0.41474	0.0733002	-5.6581	1.5405e-08	3.07943e-05
OCT	INL_ELM	8	108203139	chr8:108203139:T:C	T	C	C	0.458016	ADD	41825	0.428752	0.0433591	9.8884	4.95489e-23	7.21629e-19
OCT	INL_ELM	8	108242448	chr8:108242448:C:T	T	C	C	0.422281	ADD	42139	-0.377006	0.04363	-8.64099	5.76509e-18	5.02341e-14
OCT	INL_ELM	8	108242613	chr8:108242613:A:G	G	A	A	0.422234	ADD	42094	-0.377032	0.0436142	-8.6447	5.58158e-18	4.90543e-14
OCT	INL_ELM	10	68284274	chr10:68284274:T:C	T	C	C	0.186296	ADD	42011	0.393623	0.0556374	7.07479	1.52009e-12	6.51134e-09
OCT	INL_ELM	10	68285180	chr10:68285180:C:A	C	A	A	0.186656	ADD	42080	0.392847	0.0555615	7.07048	1.56797e-12	6.68834e-09
OCT	INL_ELM	11	31306219	chr11:31306219:G:A	G	A	A	0.388038	ADD	42090	-0.275485	0.0444729	-6.19446	5.90256e-10	1.70953e-06
OCT	INL_ELM	12	6845700	chr12:6845700:G:A	G	A	A	0.068896	ADD	42136	-0.472464	0.0855053	-5.52556	3.30383e-08	6.02538e-05
OCT	INL_ELM	12	55698884	chr12:55698884:C:T	C	T	T	0.0618608	ADD	42143	0.831121	0.0899964	9.23505	2.698e-20	3.35433e-16
OCT	INL_ELM	12	55721801	chr12:55721801:C:T	C	T	T	0.240471	ADD	42107	1.1485	0.0505651	22.7133	1.59575e-113	4.06708e-108
OCT	INL_ELM	12	55728920	chr12:55728920:G:A	G	A	A	0.0202331	ADD	42134	0.961173	0.153224	6.273	3.57581e-10	1.07854e-06
OCT	INL_ELM	12	55937122	chr12:55937122:T:C	T	C	C	0.064843	ADD	41693	0.633879	0.0885078	7.16184	8.0917e-13	3.63406e-09
OCT	INL_ELM	12	55957562	chr12:55957562:G:A	G	A	A	0.290021	ADD	42128	0.575746	0.0478346	12.0362	2.60135e-33	1.20546e-28
OCT	INL_ELM	12	55966094	chr12:55966094:C:T	C	T	T	0.0831174	ADD	42061	0.510018	0.0783849	6.50658	7.77424e-11	2.59858e-07
OCT	INL_ELM	12	56001905	chr12:56001905:G:A	G	A	A	0.0828142	ADD	42058	0.485867	0.0784565	6.19282	5.9644e-10	1.72254e-06
OCT	INL_ELM	12	56042136	chr12:56042136:C:G	C	G	G	0.0866912	ADD	42040	0.45681	0.07682	5.9465	2.76093e-09	6.76613e-06
OCT	INL_ELM	12	56093417	chr12:56093417:T:C	T	C	C	0.0811122	ADD	42133	0.444456	0.0790432	5.62295	1.88912e-08	3.66144e-05
OCT	INL_ELM	12	56138225	chr12:56138225:C:T	C	T	T	0.0313946	ADD	42141	0.678645	0.123552	5.49278	3.97939e-08	7.10491e-05
OCT	INL_ELM	12	56343618	chr12:56343618:A:C	A	C	C	0.040076	ADD	41858	0.618178	0.110051	5.6172	1.95308e-08	3.77107e-05
OCT	INL_ELM	12	56360210	chr12:56360210:G:A	G	A	A	0.0381091	ADD	42129	0.632118	0.112394	5.62412	1.87633e-08	3.64358e-05
OCT	INL_ELM	12	95738117	chr12:95738117:A:G	A	G	G	0.173997	ADD	42087	-0.427499	0.0569787	-7.50278	6.37064e-14	3.3478e-10
OCT	INL_ELM	12	95898392	chr12:95898392:C:G	C	G	G	0.12443	ADD	42116	-0.422243	0.065357	-6.46057	1.05445e-10	3.45656e-07
OCT	INL_ELM	13	49546299	chr13:49546299:G:T	T	G	G	0.151953	ADD	42092	0.331103	0.060177	5.50215	3.77359e-08	6.77306e-05
OCT	INL_ELM	13	49547075	chr13:49547075:G:A	A	G	G	0.150936	ADD	41945	0.341205	0.0603653	5.65233	1.5931e-08	3.14946e-05
OCT	INL_ELM	13	49552246	chr13:49552246:G:A	A	G	G	0.152262	ADD	42092	0.32815	0.0601275	5.45757	4.85425e-08	8.5031e-05
OCT	INL_ELM	14	21302571	chr14:21302571:A:G	A	G	G	0.502236	ADD	41812	0.258127	0.0435067	5.93304	2.9972e-09	7.2752e-06
OCT	INL_ELM	14	21317631	chr14:21317631:G:A	G	A	A	0.415181	ADD	42113	-0.268269	0.0439881	-6.09866	1.07891e-09	2.95679e-06
OCT	INL_ELM	14	73266480	chr14:73266480:C:G	C	G	G	0.0702419	ADD	42133	-0.589506	0.0843925	-6.9853	2.88463e-12	1.19546e-08
OCT	INL_ELM	14	73737341	chr14:73737341:T:C	T	C	C	0.0128251	ADD	42105	-2.35819	0.192439	-12.2542	1.82591e-34	9.30738e-30
OCT	INL_ELM	14	73903897	chr14:73903897:G:C	G	C	C	0.149662	ADD	41597	0.710207	0.0608057	11.6799	1.80793e-31	6.35568e-27
OCT	INL_ELM	14	73959969	chr14:73959969:C:T	T	C	C	0.32073	ADD	42118	-0.285801	0.0464634	-6.1511	7.76366e-10	2.18643e-06
OCT	INL_ELM	14	73960151	chr14:73960151:T:C	T	C	C	0.151655	ADD	42122	0.712555	0.0601113	11.8539	2.31229e-32	8.73086e-28
OCT	INL_ELM	14	73960227	chr14:73960227:A:G	A	G	G	0.151675	ADD	42123	0.713558	0.0601267	11.8676	1.96519e-32	8.01388e-28
OCT	INL_ELM	14	73961583	chr14:73961583:A:G	G	A	A	0.119297	ADD	42080	0.76175	0.0667664	11.4092	4.16693e-30	1.14813e-25
OCT	INL_ELM	14	74049794	chr14:74049794:G:A	G	A	A	0.146456	ADD	42132	0.708759	0.060923	11.6337	3.10225e-31	9.58387e-27
OCT	INL_ELM	14	74057490	chr14:74057490:G:C	G	C	C	0.146068	ADD	42083	0.710057	0.0609999	11.6403	2.87143e-31	9.14801e-27
OCT	INL_ELM	14	74057826	chr14:74057826:A:G	A	G	G	0.146527	ADD	42139	0.709357	0.0609092	11.6462	2.68103e-31	8.81695e-27
OCT	INL_ELM	14	74289836	chr14:74289836:A:G	A	G	G	0.3692	ADD	42133	-0.566838	0.044608	-12.7071	6.31331e-37	3.57571e-32
OCT	INL_ELM	14	74292303	chr14:74292303:C:T	C	T	T	0.359609	ADD	42061	-0.577583	0.0448986	-12.8641	8.44222e-38	5.06274e-33
OCT	INL_ELM	14	74292774	chr14:74292774:C:T	C	T	T	0.359884	ADD	42115	-0.57894	0.0448767	-12.9007	5.26723e-38	3.35614e-33
OCT	INL_ELM	14	74504947	chr14:74504947:TGACCCTTCGAG:T	TGACCCTTCGAG	T	T	0.128498	ADD	42094	0.387332	0.0645246	6.00286	1.95454e-09	4.99402e-06
OCT	INL_ELM	14	74555489	chr14:74555489:C:T	C	T	T	0.0195783	ADD	42113	0.942492	0.156488	6.02276	1.72884e-09	4.42843e-06
OCT	INL_ELM	14	74781949	chr14:74781949:C:G	C	G	G	0.10039	ADD	42046	0.394379	0.072227	5.46027	4.78103e-08	8.4328e-05
OCT	INL_ELM	14	74812692	chr14:74812692:T:A	A	T	T	0.312732	ADD	42116	-0.260447	0.0467019	-5.5768	2.4648e-08	4.62765e-05
OCT	INL_ELM	15	45152320	chr15:45152320:A:G	G	A	A	0.313659	ADD	42127	0.2788	0.0465908	5.98401	2.19461e-09	5.51074e-06
OCT	INL_ELM	15	53702296	chr15:53702296:A:G	G	A	A	0.489776	ADD	42008	-0.284706	0.0433554	-6.56679	5.20112e-11	1.79743e-07
OCT	INL_ELM	16	85678254	chr16:85678254:C:T	C	T	T	0.363546	ADD	41908	0.260376	0.0452052	5.75987	8.47663e-09	1.81932e-05
OCT	INL_ELM	17	45410208	chr17:45410208:C:A	C	A	A	0.185462	ADD	42049	0.49521	0.055807	8.8736	7.35417e-19	7.1404e-15
OCT	INL_ELM	17	45429931	chr17:45429931:C:T	C	T	T	0.186572	ADD	42107	0.500498	0.0556694	8.99054	2.55975e-19	2.63597e-15
OCT	INL_ELM	17	45430037	chr17:45430037:G:A	G	A	A	0.186543	ADD	42127	0.499024	0.0556567	8.9661	3.195e-19	3.22499e-15
OCT	INL_ELM	17	45468527	chr17:45468527:T:C	T	C	C	0.186454	ADD	42005	0.506054	0.0557086	9.08393	1.09152e-19	1.18381e-15
OCT	INL_ELM	17	45475171	chr17:45475171:G:A	G	A	A	0.186131	ADD	42129	0.507533	0.0556593	9.11856	7.93946e-20	8.89463e-16
OCT	INL_ELM	17	45475555	chr17:45475555:C:T	C	T	T	0.185906	ADD	42102	0.510662	0.0556734	9.17246	4.82662e-20	5.78899e-16
OCT	INL_ELM	17	81715528	chr17:81715528:T:C	T	C	C	0.401612	ADD	42114	0.2443	0.044067	5.54383	2.97701e-08	5.49819e-05
OCT	INL_ELM	18	59269163	chr18:59269163:T:C	T	C	C	0.308838	ADD	41797	0.453608	0.0470329	9.64449	5.46806e-22	7.6364e-18
OCT	INL_ELM	18	59273075	chr18:59273075:G:T	G	T	T	0.302837	ADD	41912	0.467104	0.0470874	9.91995	3.61588e-23	5.34248e-19
OCT	INL_ELM	18	59355522	chr18:59355522:T:C	T	C	C	0.272922	ADD	42111	-0.385905	0.0486439	-7.93326	2.18698e-15	1.42011e-11
OCT	INL_ELM	18	59447971	chr18:59447971:T:C	C	T	T	0.432488	ADD	42133	0.26879	0.0436661	6.15558	7.54761e-10	2.13148e-06
OCT	INL_ELM	19	3771588	chr19:3771588:G:A	G	A	A	0.022854	ADD	42137	-1.14411	0.144554	-7.91476	2.53756e-15	1.62704e-11
OCT	INL_ELM	21	32639102	chr21:32639102:G:A	G	A	A	0.0861181	ADD	42134	0.432727	0.0769974	5.62002	1.92145e-08	3.71704e-05
OCT	INL_ELM	22	29748619	chr22:29748619:C:T	C	T	T	0.0397623	ADD	42075	-0.612292	0.110583	-5.53696	3.09603e-08	5.69736e-05
OCT	INL_ELM	22	30265195	chr22:30265195:T:C	T	C	C	0.191953	ADD	42138	-0.314577	0.054962	-5.72353	1.0504e-08	2.19439e-05
OCT	ELM_ISOS	1	3815401	chr1:3815401:G:A	G	A	A	0.12896	ADD	41858	-0.123783	0.0174118	-7.10913	1.18641e-12	5.19107e-09
OCT	ELM_ISOS	1	3857732	chr1:3857732:A:G	A	G	G	0.264922	ADD	41884	-0.0877833	0.0132334	-6.63347	3.31869e-11	1.18714e-07
OCT	ELM_ISOS	5	72223837	chr5:72223837:C:T	C	T	T	0.403088	ADD	42069	0.0890454	0.0119043	7.48007	7.5725e-14	3.95898e-10
OCT	ELM_ISOS	7	849532	chr7:849532:A:G	A	G	G	0.176889	ADD	42049	0.0875503	0.0153228	5.71373	1.1127e-08	2.31033e-05
OCT	ELM_ISOS	7	857859	chr7:857859:G:A	G	A	A	0.176682	ADD	42135	0.0906172	0.0153283	5.91176	3.41069e-09	8.14315e-06
OCT	ELM_ISOS	7	149730319	chr7:149730319:T:G	G	T	T	0.0833492	ADD	42046	-0.121542	0.0211955	-5.73432	9.85754e-09	2.07207e-05
OCT	ELM_ISOS	14	74292303	chr14:74292303:C:T	C	T	T	0.359609	ADD	42061	-0.0673638	0.0121375	-5.55005	2.87305e-08	5.31582e-05
OCT	ELM_ISOS	14	74292774	chr14:74292774:C:T	C	T	T	0.359884	ADD	42115	-0.0678616	0.012132	-5.5936	2.23789e-08	4.2565e-05
OCT	ISOS_RPE	1	9105626	chr1:9105626:G:A	G	A	A	0.216565	ADD	42112	-0.20124	0.0342605	-5.87381	4.29095e-09	9.96477e-06
OCT	ISOS_RPE	1	196713817	chr1:196713817:G:A	G	A	A	0.403411	ADD	42044	0.289359	0.0286539	10.0984	5.98008e-24	9.67709e-20
OCT	ISOS_RPE	2	23696505	chr2:23696505:C:T	T	C	C	0.452166	ADD	42010	-0.188663	0.0284323	-6.63549	3.2734e-11	1.17506e-07
OCT	ISOS_RPE	2	23703789	chr2:23703789:T:C	T	C	C	0.48163	ADD	42134	0.172852	0.02825	6.11866	9.51974e-10	2.63728e-06
OCT	ISOS_RPE	2	23971444	chr2:23971444:C:T	T	C	C	0.442034	ADD	42085	-0.185873	0.0284624	-6.53048	6.63046e-11	2.24572e-07
OCT	ISOS_RPE	2	233292353	chr2:233292353:T:A	T	A	A	0.0516055	ADD	42137	-0.48437	0.0635471	-7.62221	2.54577e-14	1.47464e-10
OCT	ISOS_RPE	2	233320674	chr2:233320674:A:G	A	G	G	0.050343	ADD	42131	-0.714533	0.064499	-11.0782	1.75229e-28	4.46606e-24
OCT	ISOS_RPE	2	233462705	chr2:233462705:G:A	G	A	A	0.0935082	ADD	42130	-0.268131	0.0485312	-5.52491	3.31604e-08	6.03684e-05
OCT	ISOS_RPE	3	58420967	chr3:58420967:G:C	G	C	C	0.0824768	ADD	42127	-0.303628	0.0513108	-5.91743	3.2953e-09	7.94336e-06
OCT	ISOS_RPE	3	58423040	chr3:58423040:C:T	C	T	T	0.086268	ADD	42026	-0.336259	0.0503231	-6.68201	2.3862e-11	8.8784e-08
OCT	ISOS_RPE	3	58423065	chr3:58423065:T:G	T	G	G	0.0845858	ADD	41851	-0.329947	0.0507304	-6.50393	7.91284e-11	2.63627e-07
OCT	ISOS_RPE	3	58423118	chr3:58423118:A:G	A	G	G	0.0867767	ADD	42062	-0.328115	0.0501684	-6.54028	6.21055e-11	2.11757e-07
OCT	ISOS_RPE	3	101230998	chr3:101230998:G:A	A	G	G	0.208892	ADD	42060	-0.259085	0.0347525	-7.45516	9.14782e-14	4.68644e-10
OCT	ISOS_RPE	3	101244310	chr3:101244310:G:A	A	G	G	0.343283	ADD	42079	-0.197247	0.0297211	-6.63662	3.24849e-11	1.17024e-07
OCT	ISOS_RPE	3	129381385	chr3:129381385:T:C	T	C	C	0.0869441	ADD	42142	-0.381729	0.0500477	-7.62731	2.44737e-14	1.43393e-10
OCT	ISOS_RPE	3	129411094	chr3:129411094:G:A	G	A	A	0.0628024	ADD	41750	-0.400179	0.0584203	-6.85	7.48689e-12	2.98153e-08
OCT	ISOS_RPE	3	129411175	chr3:129411175:G:A	G	A	A	0.0868735	ADD	42136	-0.386511	0.0500374	-7.72445	1.14814e-14	7.05123e-11
OCT	ISOS_RPE	3	129421646	chr3:129421646:T:C	T	C	C	0.0964419	ADD	41989	-0.37608	0.0476284	-7.89615	2.94606e-15	1.87715e-11
OCT	ISOS_RPE	3	129436827	chr3:129436827:C:T	C	T	T	0.0855691	ADD	42118	-0.383849	0.0503663	-7.62115	2.56683e-14	1.47843e-10
OCT	ISOS_RPE	3	129532420	chr3:129532420:C:T	C	T	T	0.0858893	ADD	42124	-0.384649	0.0502616	-7.65294	2.0061e-14	1.18906e-10
OCT	ISOS_RPE	3	129556363	chr3:129556363:C:T	C	T	T	0.130595	ADD	42111	-0.248606	0.041759	-5.95335	2.64782e-09	6.50457e-06
OCT	ISOS_RPE	6	35509248	chr6:35509248:C:G	G	C	C	0.180145	ADD	42055	-0.219688	0.0366791	-5.98947	2.12238e-09	5.36904e-06
OCT	ISOS_RPE	6	35511797	chr6:35511797:G:C	C	G	G	0.146087	ADD	42129	-0.264289	0.039863	-6.62995	3.39858e-11	1.21146e-07
OCT	ISOS_RPE	6	42658603	chr6:42658603:G:A	G	A	A	0.290037	ADD	41867	-0.269998	0.0312109	-8.65075	5.29479e-18	4.69385e-14
OCT	ISOS_RPE	6	42659692	chr6:42659692:C:T	C	T	T	0.287179	ADD	41683	-0.266452	0.0311779	-8.54619	1.31469e-17	1.11692e-13
OCT	ISOS_RPE	6	42683028	chr6:42683028:G:GT	GT	G	G	0.201704	ADD	41789	0.247905	0.0351958	7.0436	1.90224e-12	8.04686e-09
OCT	ISOS_RPE	6	42691014	chr6:42691014:T:C	C	T	T	0.48944	ADD	42094	0.187029	0.0282223	6.62699	3.46723e-11	1.23163e-07
OCT	ISOS_RPE	6	42691211	chr6:42691211:T:A	T	A	A	0.103426	ADD	42030	0.308983	0.0463352	6.66844	2.61734e-11	9.59828e-08
OCT	ISOS_RPE	6	42698282	chr6:42698282:G:A	G	A	A	0.290203	ADD	42117	-0.265266	0.0310865	-8.53314	1.47106e-17	1.23943e-13
OCT	ISOS_RPE	6	42698323	chr6:42698323:T:C	C	T	T	0.203927	ADD	41912	0.255464	0.0349998	7.29902	2.95001e-13	1.4459e-09
OCT	ISOS_RPE	6	42698426	chr6:42698426:G:C	C	G	G	0.204593	ADD	42130	0.254981	0.0348877	7.30863	2.74649e-13	1.35922e-09
OCT	ISOS_RPE	7	100307852	chr7:100307852:C:G	C	G	G	0.188278	ADD	42100	0.260439	0.0361168	7.21103	5.64631e-13	2.60466e-09
OCT	ISOS_RPE	7	100308061	chr7:100308061:A:G	A	G	G	0.188487	ADD	42109	0.260224	0.0361193	7.20458	5.91973e-13	2.71849e-09
OCT	ISOS_RPE	7	100319793	chr7:100319793:G:A	G	A	A	0.183036	ADD	41937	0.265509	0.0366878	7.23699	4.66606e-13	2.19214e-09
OCT	ISOS_RPE	7	100359505	chr7:100359505:GCCT:G	GCCT	G	G	0.185238	ADD	41741	0.256096	0.0365004	7.01626	2.31354e-12	9.7062e-09
OCT	ISOS_RPE	7	100400984	chr7:100400984:G:A	G	A	A	0.193541	ADD	42115	0.265798	0.0357784	7.42901	1.11483e-13	5.68273e-10
OCT	ISOS_RPE	7	100419831	chr7:100419831:G:A	G	A	A	0.192703	ADD	42018	0.269562	0.0358314	7.52307	5.45702e-14	2.92806e-10
OCT	ISOS_RPE	7	100430564	chr7:100430564:C:T	C	T	T	0.195289	ADD	42117	0.260605	0.0356665	7.30673	2.78561e-13	1.37192e-09
OCT	ISOS_RPE	7	100430861	chr7:100430861:T:C	T	C	C	0.195355	ADD	42108	0.258458	0.0356677	7.24629	4.35691e-13	2.0756e-09
OCT	ISOS_RPE	7	100474408	chr7:100474408:T:C	T	C	C	0.195464	ADD	42128	0.25761	0.0356562	7.22485	5.10148e-13	2.37482e-09
OCT	ISOS_RPE	7	100491017	chr7:100491017:C:G	C	G	G	0.194999	ADD	41995	0.25267	0.0356861	7.08035	1.46046e-12	6.28231e-09
OCT	ISOS_RPE	7	100575235	chr7:100575235:C:T	C	T	T	0.148807	ADD	42135	-0.283977	0.0395782	-7.1751	7.34424e-13	3.31296e-09
OCT	ISOS_RPE	7	100600243	chr7:100600243:G:A	G	A	A	0.134515	ADD	42133	-0.277171	0.0412437	-6.72032	1.83627e-11	6.93348e-08
OCT	ISOS_RPE	10	84200639	chr10:84200639:A:G	A	G	G	0.460654	ADD	42025	0.344457	0.0282507	12.1928	3.87632e-34	1.88182e-29
OCT	ISOS_RPE	10	84214480	chr10:84214480:T:C	C	T	T	0.478329	ADD	42131	-0.319546	0.0281627	-11.3464	8.53776e-30	2.29054e-25
OCT	ISOS_RPE	10	84217641	chr10:84217641:G:A	G	A	A	0.232234	ADD	42130	0.331887	0.0333712	9.9453	2.80492e-23	4.20523e-19
OCT	ISOS_RPE	10	84222086	chr10:84222086:A:G	A	G	G	0.235976	ADD	42017	0.338267	0.033209	10.186	2.44454e-24	4.224e-20
OCT	ISOS_RPE	10	84222133	chr10:84222133:G:A	G	A	A	0.232798	ADD	42116	0.333416	0.0333508	9.99725	1.66451e-23	2.57111e-19
OCT	ISOS_RPE	10	84224567	chr10:84224567:G:A	G	A	A	0.236713	ADD	42127	0.33624	0.0331877	10.1315	4.26969e-24	7.02074e-20
OCT	ISOS_RPE	10	84224667	chr10:84224667:C:T	C	T	T	0.236841	ADD	42121	0.337313	0.0331743	10.1679	2.94221e-24	4.9992e-20
OCT	ISOS_RPE	10	84224967	chr10:84224967:G:A	G	A	A	0.236483	ADD	42077	0.337014	0.0331948	10.1526	3.43973e-24	5.74874e-20
OCT	ISOS_RPE	10	84258704	chr10:84258704:A:G	A	G	G	0.244676	ADD	42123	-0.190154	0.0328386	-5.79058	7.06391e-09	1.53878e-05
OCT	ISOS_RPE	10	122461754	chr10:122461754:C:T	C	T	T	0.211177	ADD	42114	-0.316576	0.0345273	-9.16885	4.99033e-20	5.91574e-16
OCT	ISOS_RPE	10	122461760	chr10:122461760:G:T	G	T	T	0.210762	ADD	42045	-0.318249	0.0345807	-9.20309	3.63313e-20	4.4094e-16
OCT	ISOS_RPE	11	77213829	chr11:77213829:G:A	G	A	A	0.339797	ADD	42006	-0.173145	0.0298021	-5.80983	6.29884e-09	1.39599e-05
OCT	ISOS_RPE	11	77233004	chr11:77233004:C:T	C	T	T	0.334187	ADD	41990	-0.178806	0.0299113	-5.97788	2.27887e-09	5.69426e-06
OCT	ISOS_RPE	12	55721801	chr12:55721801:C:T	C	T	T	0.240471	ADD	42107	0.463312	0.0330817	14.0051	1.82658e-44	1.69287e-39
OCT	ISOS_RPE	12	55957562	chr12:55957562:G:A	G	A	A	0.290021	ADD	42128	0.20857	0.0312291	6.6787	2.44067e-11	9.04804e-08
OCT	ISOS_RPE	13	113654911	chr13:113654911:G:A	G	A	A	0.447558	ADD	42132	0.194291	0.0284068	6.83961	8.04919e-12	3.19299e-08
OCT	ISOS_RPE	13	113667974	chr13:113667974:A:G	G	A	A	0.340207	ADD	42142	-0.16601	0.0297215	-5.58553	2.34427e-08	4.4258e-05
OCT	ISOS_RPE	15	27985172	chr15:27985172:C:T	C	T	T	0.0829179	ADD	42120	0.471517	0.0509122	9.26137	2.11031e-20	2.68927e-16
OCT	ISOS_RPE	15	28167726	chr15:28167726:G:A	G	A	A	0.0814097	ADD	42108	0.343468	0.0514593	6.67455	2.51059e-11	9.27353e-08
OCT	ISOS_RPE	15	89193327	chr15:89193327:T:C	T	C	C	0.397803	ADD	41880	0.267125	0.028908	9.24053	2.56442e-20	3.22762e-16
OCT	ISOS_RPE	15	89211723	chr15:89211723:G:A	G	A	A	0.380696	ADD	42094	0.264429	0.0290776	9.09393	9.95789e-20	1.10346e-15
OCT	ISOS_RPE	15	89217111	chr15:89217111:TGGCCTC:T	TGGCCTC	T	T	0.013638	ADD	42125	-0.862266	0.12163	-7.08928	1.36928e-12	5.94022e-09
OCT	ISOS_RPE	15	89283265	chr15:89283265:C:T	C	T	T	0.379568	ADD	42082	0.177642	0.0291426	6.09562	1.09963e-09	3.0055e-06
OCT	ISOS_RPE	15	89308207	chr15:89308207:A:G	A	G	G	0.387178	ADD	41849	0.176363	0.0291639	6.0473	1.4854e-09	3.92315e-06
OCT	ISOS_RPE	15	89315371	chr15:89315371:T:C	T	C	C	0.382698	ADD	41960	0.17555	0.029115	6.02955	1.65785e-09	4.2897e-06
OCT	ISOS_RPE	15	89319110	chr15:89319110:A:G	A	G	G	0.384223	ADD	42137	0.175508	0.0290876	6.03376	1.61523e-09	4.22229e-06
OCT	ISOS_RPE	15	89319135	chr15:89319135:T:C	T	C	C	0.382328	ADD	42134	0.175637	0.0291153	6.03248	1.62804e-09	4.24489e-06
OCT	ISOS_RPE	16	84459475	chr16:84459475:G:A	G	A	A	0.198252	ADD	40610	-0.217662	0.0359324	-6.05753	1.39443e-09	3.71173e-06
OCT	ISOS_RPE	17	49207373	chr17:49207373:T:C	T	C	C	0.058008	ADD	42089	0.350251	0.0603011	5.80837	6.3537e-09	1.40205e-05
OCT	ISOS_RPE	17	81645515	chr17:81645515:G:A	G	A	A	0.099701	ADD	42141	0.260698	0.0471799	5.52563	3.30252e-08	6.02538e-05
OCT	ISOS_RPE	20	10639627	chr20:10639627:G:A	G	A	A	0.264725	ADD	42140	-0.217058	0.0320329	-6.77609	1.25093e-11	4.80339e-08
OCT	ISOS_RPE	20	10652589	chr20:10652589:G:A	G	A	A	0.452222	ADD	42101	-0.183005	0.0284455	-6.43352	1.26014e-10	4.03989e-07
OCT	INL_RPE	1	196713817	chr1:196713817:G:A	G	A	A	0.403411	ADD	42044	0.3065	0.0523052	5.85983	4.66779e-09	1.06459e-05
OCT	INL_RPE	2	23696505	chr2:23696505:C:T	T	C	C	0.452166	ADD	42010	-0.504067	0.051885	-9.71509	2.74472e-22	3.88637e-18
OCT	INL_RPE	2	23703789	chr2:23703789:T:C	T	C	C	0.48163	ADD	42134	0.487777	0.0515157	9.4685	2.98056e-21	3.99818e-17
OCT	INL_RPE	2	23971444	chr2:23971444:C:T	T	C	C	0.442034	ADD	42085	-0.481452	0.0519146	-9.27392	1.87675e-20	2.42191e-16
OCT	INL_RPE	2	24119635	chr2:24119635:T:C	T	C	C	0.361107	ADD	41766	-0.324031	0.0537463	-6.02891	1.66452e-09	4.29606e-06
OCT	INL_RPE	2	168129644	chr2:168129644:A:G	G	A	A	0.197715	ADD	42139	-0.412789	0.0646748	-6.38253	1.75997e-10	5.53782e-07
OCT	INL_RPE	2	168247489	chr2:168247489:T:G	T	G	G	0.121786	ADD	41963	-0.50924	0.078773	-6.46466	1.02642e-10	3.37553e-07
OCT	INL_RPE	2	227051116	chr2:227051116:G:A	G	A	A	0.482775	ADD	42091	-0.291048	0.0515489	-5.64606	1.65217e-08	3.25165e-05
OCT	INL_RPE	2	233292353	chr2:233292353:T:A	T	A	A	0.0516055	ADD	42137	-0.724928	0.115984	-6.25024	4.13742e-10	1.23334e-06
OCT	INL_RPE	2	233320674	chr2:233320674:A:G	A	G	G	0.050343	ADD	42131	-0.985297	0.117743	-8.36821	6.02754e-17	4.80074e-13
OCT	INL_RPE	5	126825937	chr5:126825937:G:A	G	A	A	0.107213	ADD	41977	-0.486805	0.0833759	-5.83868	5.30036e-09	1.19022e-05
OCT	INL_RPE	6	35509248	chr6:35509248:C:G	G	C	C	0.180145	ADD	42055	-0.527582	0.0668958	-7.88663	3.1791e-15	2.01306e-11
OCT	INL_RPE	6	35511797	chr6:35511797:G:C	C	G	G	0.146087	ADD	42129	-0.643397	0.0727176	-8.84788	9.25803e-19	8.73923e-15
OCT	INL_RPE	6	78867927	chr6:78867927:A:C	C	A	A	0.111161	ADD	42092	-0.487132	0.0823219	-5.91741	3.29584e-09	7.94336e-06
OCT	INL_RPE	6	78983034	chr6:78983034:G:A	G	A	A	0.106548	ADD	42061	-0.513965	0.0838351	-6.13066	8.82903e-10	2.45929e-06
OCT	INL_RPE	6	79077938	chr6:79077938:G:A	G	A	A	0.110303	ADD	41862	-0.527791	0.0828429	-6.37099	1.89757e-10	5.93415e-07
OCT	INL_RPE	6	106088378	chr6:106088378:G:A	G	A	A	0.0292254	ADD	42138	-1.07002	0.153321	-6.97898	3.01717e-12	1.2403e-08
OCT	INL_RPE	6	106098159	chr6:106098159:G:C	G	C	C	0.0280091	ADD	42022	-1.13401	0.156755	-7.23428	4.75973e-13	2.22589e-09
OCT	INL_RPE	6	106098502	chr6:106098502:G:A	G	A	A	0.0280066	ADD	42133	-1.12625	0.156559	-7.19378	6.40686e-13	2.91592e-09
OCT	INL_RPE	7	849532	chr7:849532:A:G	A	G	G	0.176889	ADD	42049	0.42515	0.0675839	6.29071	3.19126e-10	9.68281e-07
OCT	INL_RPE	7	857859	chr7:857859:G:A	G	A	A	0.176682	ADD	42135	0.431863	0.0676042	6.38811	1.69693e-10	5.37262e-07
OCT	INL_RPE	7	7969339	chr7:7969339:C:G	C	G	G	0.122129	ADD	41927	0.57354	0.0787373	7.28422	3.29215e-13	1.59823e-09
OCT	INL_RPE	7	100036116	chr7:100036116:G:C	G	C	C	0.270356	ADD	42126	0.330884	0.0579916	5.70572	1.16628e-08	2.40061e-05
OCT	INL_RPE	7	100307852	chr7:100307852:C:G	C	G	G	0.188278	ADD	42100	0.538514	0.0658963	8.17215	3.11322e-16	2.20408e-12
OCT	INL_RPE	7	100308061	chr7:100308061:A:G	A	G	G	0.188487	ADD	42109	0.540449	0.0658986	8.20122	2.44619e-16	1.79413e-12
OCT	INL_RPE	7	100319793	chr7:100319793:G:A	G	A	A	0.183036	ADD	41937	0.566382	0.0669728	8.45689	2.83333e-17	2.29248e-13
OCT	INL_RPE	7	100359505	chr7:100359505:GCCT:G	GCCT	G	G	0.185238	ADD	41741	0.549065	0.0665103	8.25534	1.55866e-16	1.1684e-12
OCT	INL_RPE	7	100400984	chr7:100400984:G:A	G	A	A	0.193541	ADD	42115	0.535169	0.0652728	8.19895	2.49276e-16	1.80235e-12
OCT	INL_RPE	7	100419831	chr7:100419831:G:A	G	A	A	0.192703	ADD	42018	0.54551	0.0653551	8.34686	7.2214e-17	5.66313e-13
OCT	INL_RPE	7	100430564	chr7:100430564:C:T	C	T	T	0.195289	ADD	42117	0.528242	0.0650372	8.12216	4.70302e-16	3.28399e-12
OCT	INL_RPE	7	100430861	chr7:100430861:T:C	T	C	C	0.195355	ADD	42108	0.52404	0.0650711	8.05334	8.2662e-16	5.65585e-12
OCT	INL_RPE	7	100474408	chr7:100474408:T:C	T	C	C	0.195464	ADD	42128	0.52014	0.0650502	7.99598	1.31805e-15	8.78251e-12
OCT	INL_RPE	7	100491017	chr7:100491017:C:G	C	G	G	0.194999	ADD	41995	0.51781	0.0651107	7.95276	1.86928e-15	1.22948e-11
OCT	INL_RPE	7	100575235	chr7:100575235:C:T	C	T	T	0.148807	ADD	42135	-0.511849	0.0722167	-7.08767	1.38525e-12	5.98404e-09
OCT	INL_RPE	7	100600243	chr7:100600243:G:A	G	A	A	0.134515	ADD	42133	-0.546476	0.0752732	-7.2599	3.94069e-13	1.88613e-09
OCT	INL_RPE	7	100600763	chr7:100600763:C:T	C	T	T	0.222394	ADD	41993	-0.349579	0.0617034	-5.66547	1.4758e-08	2.96664e-05
OCT	INL_RPE	7	100615131	chr7:100615131:C:T	C	T	T	0.19805	ADD	41997	-0.390427	0.0643989	-6.06263	1.35053e-09	3.61375e-06
OCT	INL_RPE	7	100627408	chr7:100627408:G:A	G	A	A	0.199796	ADD	42143	-0.399961	0.0641127	-6.23841	4.46238e-10	1.31864e-06
OCT	INL_RPE	7	100746736	chr7:100746736:T:C	T	C	C	0.304145	ADD	42072	-0.308872	0.0559672	-5.5188	3.43324e-08	6.20588e-05
OCT	INL_RPE	8	108203139	chr8:108203139:T:C	T	C	C	0.458016	ADD	41825	0.546679	0.0515742	10.5998	3.22252e-26	6.57058e-22
OCT	INL_RPE	8	108242448	chr8:108242448:C:T	T	C	C	0.422281	ADD	42139	-0.474548	0.0519068	-9.14231	6.37801e-20	7.47382e-16
OCT	INL_RPE	8	108242613	chr8:108242613:A:G	G	A	A	0.422234	ADD	42094	-0.473783	0.0518992	-9.1289	7.2184e-20	8.17667e-16
OCT	INL_RPE	10	68166562	chr10:68166562:C:A	C	A	A	0.161524	ADD	42133	0.393183	0.0700131	5.61584	1.96839e-08	3.78629e-05
OCT	INL_RPE	10	68166568	chr10:68166568:C:T	C	T	T	0.171494	ADD	42054	0.38496	0.0683627	5.63114	1.80162e-08	3.51188e-05
OCT	INL_RPE	10	68174501	chr10:68174501:C:G	G	C	C	0.428936	ADD	42096	0.30219	0.0520747	5.80302	6.55987e-09	1.4382e-05
OCT	INL_RPE	10	68194544	chr10:68194544:C:T	C	T	T	0.151373	ADD	42055	0.453691	0.071955	6.30521	2.90658e-10	8.84536e-07
OCT	INL_RPE	10	68284274	chr10:68284274:T:C	T	C	C	0.186296	ADD	42011	0.58862	0.0661595	8.89698	5.9622e-19	5.84456e-15
OCT	INL_RPE	10	68285180	chr10:68285180:C:A	C	A	A	0.186656	ADD	42080	0.593263	0.0660904	8.97653	2.90692e-19	2.96354e-15
OCT	INL_RPE	10	84200639	chr10:84200639:A:G	A	G	G	0.460654	ADD	42025	0.444493	0.0516142	8.61183	7.43578e-18	6.42426e-14
OCT	INL_RPE	10	84214480	chr10:84214480:T:C	C	T	T	0.478329	ADD	42131	-0.448665	0.051415	-8.72635	2.72468e-18	2.45819e-14
OCT	INL_RPE	10	84217641	chr10:84217641:G:A	G	A	A	0.232234	ADD	42130	0.455001	0.0609198	7.46885	8.24605e-14	4.28912e-10
OCT	INL_RPE	10	84222086	chr10:84222086:A:G	A	G	G	0.235976	ADD	42017	0.464962	0.0606487	7.66648	1.80571e-14	1.07654e-10
OCT	INL_RPE	10	84222133	chr10:84222133:G:A	G	A	A	0.232798	ADD	42116	0.45459	0.0608876	7.46605	8.42296e-14	4.3589e-10
OCT	INL_RPE	10	84224567	chr10:84224567:G:A	G	A	A	0.236713	ADD	42127	0.4579	0.0605857	7.55789	4.17962e-14	2.26651e-10
OCT	INL_RPE	10	84224667	chr10:84224667:C:T	C	T	T	0.236841	ADD	42121	0.460935	0.0605879	7.60771	2.84796e-14	1.60411e-10
OCT	INL_RPE	10	84224967	chr10:84224967:G:A	G	A	A	0.236483	ADD	42077	0.459336	0.0606128	7.5782	3.57559e-14	1.9704e-10
OCT	INL_RPE	11	607175	chr11:607175:G:A	G	A	A	0.226557	ADD	42124	0.375125	0.0617903	6.07095	1.28243e-09	3.44966e-06
OCT	INL_RPE	11	609068	chr11:609068:G:A	G	A	A	0.233421	ADD	42117	0.358647	0.0610906	5.87074	4.37096e-09	1.00925e-05
OCT	INL_RPE	11	609353	chr11:609353:G:A	G	A	A	0.233899	ADD	42140	0.343846	0.0610348	5.63362	1.77593e-08	3.47509e-05
OCT	INL_RPE	11	618013	chr11:618013:C:T	C	T	T	0.23466	ADD	42063	0.358009	0.0609585	5.873	4.31178e-09	9.99038e-06
OCT	INL_RPE	11	619671	chr11:619671:C:T	C	T	T	0.23524	ADD	42057	0.353935	0.0609538	5.80662	6.42052e-09	1.41373e-05
OCT	INL_RPE	11	621795	chr11:621795:G:A	G	A	A	0.23801	ADD	41931	0.364414	0.0607525	5.99833	2.00984e-09	5.12247e-06
OCT	INL_RPE	12	6845700	chr12:6845700:G:A	G	A	A	0.068896	ADD	42136	-0.729849	0.101719	-7.17518	7.34012e-13	3.31296e-09
OCT	INL_RPE	12	48083639	chr12:48083639:A:G	A	G	G	0.217231	ADD	42059	0.347447	0.062378	5.57003	2.5625e-08	4.79342e-05
OCT	INL_RPE	12	55698884	chr12:55698884:C:T	C	T	T	0.0618608	ADD	42143	1.09088	0.107062	10.1892	2.36474e-24	4.15656e-20
OCT	INL_RPE	12	55712193	chr12:55712193:G:A	G	A	A	0.226356	ADD	42062	-0.365376	0.0615386	-5.93734	2.91951e-09	7.1376e-06
OCT	INL_RPE	12	55721801	chr12:55721801:C:T	C	T	T	0.240471	ADD	42107	1.62985	0.060019	27.1556	5.33487e-161	5.43879e-155
OCT	INL_RPE	12	55728920	chr12:55728920:G:A	G	A	A	0.0202331	ADD	42134	1.39458	0.182282	7.65065	2.04205e-14	1.20337e-10
OCT	INL_RPE	12	55937122	chr12:55937122:T:C	T	C	C	0.064843	ADD	41693	0.728621	0.105303	6.91929	4.6046e-12	1.85545e-08
OCT	INL_RPE	12	55957562	chr12:55957562:G:A	G	A	A	0.290021	ADD	42128	0.77702	0.0568913	13.658	2.22852e-42	1.62281e-37
OCT	INL_RPE	12	55966094	chr12:55966094:C:T	C	T	T	0.0831174	ADD	42061	0.699644	0.0932474	7.50309	6.35553e-14	3.3478e-10
OCT	INL_RPE	12	56001905	chr12:56001905:G:A	G	A	A	0.0828142	ADD	42058	0.665113	0.093351	7.12486	1.05856e-12	4.71258e-09
OCT	INL_RPE	12	56024894	chr12:56024894:C:T	C	T	T	0.0688149	ADD	42113	0.608697	0.101666	5.9872	2.15207e-09	5.42023e-06
OCT	INL_RPE	12	56042136	chr12:56042136:C:G	C	G	G	0.0866912	ADD	42040	0.611774	0.0914305	6.69114	2.24209e-11	8.37276e-08
OCT	INL_RPE	12	56093417	chr12:56093417:T:C	T	C	C	0.0811122	ADD	42133	0.605349	0.0940432	6.43692	1.23227e-10	3.98817e-07
OCT	INL_RPE	12	56138225	chr12:56138225:C:T	C	T	T	0.0313946	ADD	42141	1.02499	0.146981	6.97366	3.13346e-12	1.28293e-08
OCT	INL_RPE	12	56343618	chr12:56343618:A:C	A	C	C	0.040076	ADD	41858	0.865129	0.130938	6.60715	3.96487e-11	1.38904e-07
OCT	INL_RPE	12	56360210	chr12:56360210:G:A	G	A	A	0.0381091	ADD	42129	0.904632	0.133708	6.76575	1.34352e-11	5.12993e-08
OCT	INL_RPE	12	95738117	chr12:95738117:A:G	A	G	G	0.173997	ADD	42087	-0.473244	0.067796	-6.98042	2.98649e-12	1.23266e-08
OCT	INL_RPE	12	95898392	chr12:95898392:C:G	C	G	G	0.12443	ADD	42116	-0.476914	0.0777738	-6.13207	8.75148e-10	2.44437e-06
OCT	INL_RPE	13	28388549	chr13:28388549:T:C	T	C	C	0.301118	ADD	41844	-0.408984	0.0560906	-7.2915	3.11947e-13	1.52164e-09
OCT	INL_RPE	13	28389539	chr13:28389539:G:A	G	A	A	0.294176	ADD	42138	-0.40953	0.0563145	-7.2722	3.59826e-13	1.73035e-09
OCT	INL_RPE	13	49546299	chr13:49546299:G:T	T	G	G	0.151953	ADD	42092	0.39076	0.0716127	5.45658	4.88133e-08	8.53587e-05
OCT	INL_RPE	13	49547075	chr13:49547075:G:A	A	G	G	0.150936	ADD	41945	0.401584	0.071814	5.592	2.25858e-08	4.28785e-05
OCT	INL_RPE	13	113654911	chr13:113654911:G:A	G	A	A	0.447558	ADD	42132	0.335567	0.0518335	6.47395	9.65236e-11	3.18459e-07
OCT	INL_RPE	14	21302571	chr14:21302571:A:G	A	G	G	0.502236	ADD	41812	0.294668	0.0517733	5.6915	1.26768e-08	2.57445e-05
OCT	INL_RPE	14	21317631	chr14:21317631:G:A	G	A	A	0.415181	ADD	42113	-0.289296	0.0523479	-5.5264	3.28794e-08	6.01793e-05
OCT	INL_RPE	14	73266480	chr14:73266480:C:G	C	G	G	0.0702419	ADD	42133	-0.601351	0.100441	-5.98711	2.15325e-09	5.42023e-06
OCT	INL_RPE	14	73737341	chr14:73737341:T:C	T	C	C	0.0128251	ADD	42105	-2.65413	0.229027	-11.5887	5.23924e-31	1.57097e-26
OCT	INL_RPE	14	73903897	chr14:73903897:G:C	G	C	C	0.149662	ADD	41597	0.772065	0.0723528	10.6708	1.50849e-26	3.49517e-22
OCT	INL_RPE	14	73960151	chr14:73960151:T:C	T	C	C	0.151655	ADD	42122	0.768501	0.0715389	10.7424	6.97212e-27	1.65301e-22
OCT	INL_RPE	14	73960227	chr14:73960227:A:G	A	G	G	0.151675	ADD	42123	0.769283	0.071562	10.7499	6.43127e-27	1.56108e-22
OCT	INL_RPE	14	73961583	chr14:73961583:A:G	G	A	A	0.119297	ADD	42080	0.838077	0.0794899	10.5432	5.88466e-26	1.17633e-21
OCT	INL_RPE	14	74049794	chr14:74049794:G:A	G	A	A	0.146456	ADD	42132	0.769494	0.0725106	10.6122	2.82407e-26	6.02406e-22
OCT	INL_RPE	14	74057490	chr14:74057490:G:C	G	C	C	0.146068	ADD	42083	0.770385	0.0726105	10.6098	2.89539e-26	6.02406e-22
OCT	INL_RPE	14	74057826	chr14:74057826:A:G	A	G	G	0.146527	ADD	42139	0.770747	0.0724941	10.6318	2.28833e-26	5.07153e-22
OCT	INL_RPE	14	74289836	chr14:74289836:A:G	A	G	G	0.3692	ADD	42133	-0.629802	0.0530909	-11.8627	2.08274e-32	8.16658e-28
OCT	INL_RPE	14	74292303	chr14:74292303:C:T	C	T	T	0.359609	ADD	42061	-0.634613	0.0534442	-11.8743	1.81407e-32	7.70586e-28
OCT	INL_RPE	14	74292774	chr14:74292774:C:T	C	T	T	0.359884	ADD	42115	-0.635678	0.0534168	-11.9003	1.32962e-32	5.89356e-28
OCT	INL_RPE	14	74504947	chr14:74504947:TGACCCTTCGAG:T	TGACCCTTCGAG	T	T	0.128498	ADD	42094	0.467953	0.0767783	6.09486	1.10485e-09	3.01169e-06
OCT	INL_RPE	14	74555489	chr14:74555489:C:T	C	T	T	0.0195783	ADD	42113	1.10115	0.186207	5.91358	3.37329e-09	8.07277e-06
OCT	INL_RPE	14	74812692	chr14:74812692:T:A	A	T	T	0.312732	ADD	42116	-0.321611	0.0555681	-5.78769	7.18674e-09	1.55888e-05
OCT	INL_RPE	15	53702296	chr15:53702296:A:G	G	A	A	0.489776	ADD	42008	-0.372057	0.0515746	-7.21396	5.5263e-13	2.56088e-09
OCT	INL_RPE	16	67390509	chr16:67390509:T:A	T	A	A	0.0364629	ADD	42125	-0.782205	0.137083	-5.70609	1.16376e-08	2.40061e-05
OCT	INL_RPE	16	67436012	chr16:67436012:G:A	G	A	A	0.0406986	ADD	42139	-0.743412	0.130289	-5.70589	1.16513e-08	2.40061e-05
OCT	INL_RPE	16	67483042	chr16:67483042:C:T	C	T	T	0.0410523	ADD	42117	-0.745179	0.129821	-5.74007	9.52846e-09	2.00704e-05
OCT	INL_RPE	16	67540505	chr16:67540505:T:C	T	C	C	0.0439686	ADD	42121	-0.761545	0.125673	-6.05974	1.37495e-09	3.66946e-06
OCT	INL_RPE	16	67544240	chr16:67544240:C:A	C	A	A	0.0437989	ADD	42033	-0.755502	0.126001	-5.99597	2.03916e-09	5.17903e-06
OCT	INL_RPE	16	67657355	chr16:67657355:C:T	C	T	T	0.0421139	ADD	42112	-0.752691	0.128486	-5.85818	4.7145e-09	1.07284e-05
OCT	INL_RPE	16	67662462	chr16:67662462:G:A	G	A	A	0.0421106	ADD	42139	-0.750668	0.128441	-5.84444	5.11998e-09	1.1548e-05
OCT	INL_RPE	16	67667544	chr16:67667544:G:A	G	A	A	0.0420167	ADD	42138	-0.751508	0.128574	-5.84496	5.10412e-09	1.15378e-05
OCT	INL_RPE	16	67683361	chr16:67683361:G:A	G	A	A	0.0420434	ADD	42135	-0.737508	0.128462	-5.74105	9.47366e-09	1.99963e-05
OCT	INL_RPE	16	67821204	chr16:67821204:C:T	C	T	T	0.0420147	ADD	42140	-0.741407	0.128535	-5.76815	8.07061e-09	1.7395e-05
OCT	INL_RPE	16	67826734	chr16:67826734:C:T	C	T	T	0.0420009	ADD	42142	-0.733526	0.12855	-5.70613	1.16345e-08	2.40061e-05
OCT	INL_RPE	16	67875897	chr16:67875897:T:C	T	C	C	0.0421215	ADD	42140	-0.72988	0.128354	-5.68646	1.30559e-08	2.64092e-05
OCT	INL_RPE	16	67882144	chr16:67882144:C:G	C	G	G	0.0420288	ADD	42114	-0.760231	0.128515	-5.91549	3.33429e-09	8.01707e-06
OCT	INL_RPE	16	67882169	chr16:67882169:GCTT:G	GCTT	G	G	0.0411972	ADD	42066	-0.7663	0.130755	-5.86058	4.64697e-09	1.06222e-05
OCT	INL_RPE	16	67882368	chr16:67882368:T:C	T	C	C	0.0421927	ADD	42140	-0.738409	0.12825	-5.75759	8.59148e-09	1.83664e-05
OCT	INL_RPE	16	68038101	chr16:68038101:A:G	A	G	G	0.0454308	ADD	42141	-0.693861	0.123733	-5.60773	2.06274e-08	3.9603e-05
OCT	INL_RPE	16	68138587	chr16:68138587:A:G	A	G	G	0.0454071	ADD	42130	-0.675069	0.123773	-5.45409	4.95007e-08	8.64125e-05
OCT	INL_RPE	16	68138665	chr16:68138665:C:G	C	G	G	0.0453347	ADD	42109	-0.677343	0.12389	-5.46728	4.59592e-08	8.13445e-05
OCT	INL_RPE	16	68235576	chr16:68235576:A:G	A	G	G	0.0455473	ADD	42132	-0.67472	0.123606	-5.45864	4.82505e-08	8.4811e-05
OCT	INL_RPE	17	6426789	chr17:6426789:G:A	G	A	A	0.255428	ADD	42139	-0.327634	0.0590168	-5.55153	2.84889e-08	5.2807e-05
OCT	INL_RPE	17	6433927	chr17:6433927:C:G	C	G	G	0.187564	ADD	42023	-0.49638	0.0660532	-7.51485	5.81046e-14	3.08523e-10
OCT	INL_RPE	17	45410208	chr17:45410208:C:A	C	A	A	0.185462	ADD	42049	0.514745	0.0664087	7.75117	9.30906e-15	5.78682e-11
OCT	INL_RPE	17	45429931	chr17:45429931:C:T	C	T	T	0.186572	ADD	42107	0.524356	0.0662459	7.9153	2.52656e-15	1.62704e-11
OCT	INL_RPE	17	45430037	chr17:45430037:G:A	G	A	A	0.186543	ADD	42127	0.521459	0.0662357	7.87278	3.55099e-15	2.23467e-11
OCT	INL_RPE	17	45468527	chr17:45468527:T:C	T	C	C	0.186454	ADD	42005	0.53387	0.0663117	8.05092	8.43208e-16	5.73089e-12
OCT	INL_RPE	17	45475171	chr17:45475171:G:A	G	A	A	0.186131	ADD	42129	0.537654	0.0662427	8.11643	4.92994e-16	3.41903e-12
OCT	INL_RPE	17	45475555	chr17:45475555:C:T	C	T	T	0.185906	ADD	42102	0.538277	0.0662622	8.12343	4.65406e-16	3.27222e-12
OCT	INL_RPE	18	59269163	chr18:59269163:T:C	T	C	C	0.308838	ADD	41797	0.46217	0.0559916	8.25427	1.57258e-16	1.17023e-12
OCT	INL_RPE	18	59273075	chr18:59273075:G:T	G	T	T	0.302837	ADD	41912	0.478252	0.0560633	8.53058	1.50409e-17	1.25688e-13
OCT	INL_RPE	18	59355522	chr18:59355522:T:C	T	C	C	0.272922	ADD	42111	-0.339861	0.0578955	-5.87025	4.38395e-09	1.00925e-05
OCT	INL_RPE	18	59447971	chr18:59447971:T:C	C	T	T	0.432488	ADD	42133	0.293919	0.0519607	5.65657	1.55425e-08	3.09478e-05
OCT	INL_RPE	19	3771588	chr19:3771588:G:A	G	A	A	0.022854	ADD	42137	-1.06802	0.172061	-6.20721	5.44344e-10	1.58556e-06
OCT	INL_RPE	22	30265195	chr22:30265195:T:C	T	C	C	0.191953	ADD	42138	-0.3683	0.0653963	-5.63182	1.79447e-08	3.50464e-05
OCT	INL_RPE	22	30292670	chr22:30292670:C:T	C	T	T	0.12404	ADD	42071	0.471202	0.0778063	6.0561	1.40644e-09	3.73395e-06
OCT	RPE	1	109629740	chr1:109629740:C:T	C	T	T	0.401601	ADD	42109	-0.123192	0.0184707	-6.66959	2.5969e-11	9.55771e-08
OCT	RPE	1	196713817	chr1:196713817:G:A	G	A	A	0.403411	ADD	42044	0.30399	0.0183	16.6114	9.06911e-62	1.02731e-56
OCT	RPE	1	196951048	chr1:196951048:C:T	C	T	T	0.300781	ADD	42019	0.119721	0.0197112	6.07372	1.26053e-09	3.41778e-06
OCT	RPE	1	196959058	chr1:196959058:A:G	A	G	G	0.0168802	ADD	41913	0.394696	0.0702739	5.61654	1.96051e-08	3.77826e-05
OCT	RPE	1	197124900	chr1:197124900:C:T	C	T	T	0.304154	ADD	40994	-0.11155	0.0198157	-5.62939	1.82026e-08	3.54144e-05
OCT	RPE	1	205161285	chr1:205161285:A:G	G	A	A	0.0933939	ADD	42128	-0.207767	0.0310102	-6.69998	2.11067e-11	7.91097e-08
OCT	RPE	1	205230072	chr1:205230072:A:G	G	A	A	0.123644	ADD	42141	-0.157942	0.0273381	-5.77734	7.64224e-09	1.65416e-05
OCT	RPE	1	205271785	chr1:205271785:A:G	G	A	A	0.0923254	ADD	42139	-0.211123	0.0311583	-6.77582	1.25329e-11	4.80339e-08
OCT	RPE	2	233292353	chr2:233292353:T:A	T	A	A	0.0516055	ADD	42137	0.23245	0.040678	5.71438	1.10844e-08	2.30619e-05
OCT	RPE	2	233320674	chr2:233320674:A:G	A	G	G	0.050343	ADD	42131	0.291768	0.0413073	7.06335	1.65047e-12	7.01091e-09
OCT	RPE	3	129381243	chr3:129381243:T:A	T	A	A	0.0514512	ADD	42137	0.324797	0.0408861	7.94395	2.00672e-15	1.31142e-11
OCT	RPE	3	129381385	chr3:129381385:T:C	T	C	C	0.0869441	ADD	42142	0.368804	0.0319986	11.5256	1.08959e-30	3.08559e-26
OCT	RPE	3	129411094	chr3:129411094:G:A	G	A	A	0.0628024	ADD	41750	0.39104	0.0373812	10.4609	1.4054e-25	2.70335e-21
OCT	RPE	3	129411175	chr3:129411175:G:A	G	A	A	0.0868735	ADD	42136	0.373723	0.0320061	11.6766	1.87705e-31	6.37871e-27
OCT	RPE	3	129421646	chr3:129421646:T:C	T	C	C	0.0964419	ADD	41989	0.373498	0.0304392	12.2703	1.49902e-34	8.04326e-30
OCT	RPE	3	129432327	chr3:129432327:C:T	C	T	T	0.0508105	ADD	42137	0.348716	0.0411268	8.47904	2.34325e-17	1.92653e-13
OCT	RPE	3	129436827	chr3:129436827:C:T	C	T	T	0.0855691	ADD	42118	0.376961	0.0321997	11.707	1.31448e-31	4.78602e-27
OCT	RPE	3	129532420	chr3:129532420:C:T	C	T	T	0.0858893	ADD	42124	0.371633	0.0321338	11.5652	6.88829e-31	2.00642e-26
OCT	RPE	3	129556363	chr3:129556363:C:T	C	T	T	0.130595	ADD	42111	0.237865	0.0267143	8.90405	5.59453e-19	5.59167e-15
OCT	RPE	3	129571135	chr3:129571135:G:A	G	A	A	0.0154018	ADD	42138	0.456364	0.0733581	6.22104	4.98489e-10	1.46878e-06
OCT	RPE	3	129578380	chr3:129578380:C:G	C	G	G	0.196841	ADD	42072	0.133726	0.0227602	5.87543	4.24913e-09	9.91281e-06
OCT	RPE	6	42605775	chr6:42605775:T:C	T	C	C	0.0914414	ADD	42098	-0.171161	0.0311914	-5.48745	4.10119e-08	7.30958e-05
OCT	RPE	6	42658603	chr6:42658603:G:A	G	A	A	0.290037	ADD	41867	0.176768	0.0199495	8.86077	8.25157e-19	7.93613e-15
OCT	RPE	6	42659692	chr6:42659692:C:T	C	T	T	0.287179	ADD	41683	0.176524	0.0199565	8.84547	9.46352e-19	8.85125e-15
OCT	RPE	6	42683028	chr6:42683028:G:GT	GT	G	G	0.201704	ADD	41789	-0.197278	0.0225198	-8.7602	2.02072e-18	1.83936e-14
OCT	RPE	6	42691014	chr6:42691014:T:C	C	T	T	0.48944	ADD	42094	-0.13746	0.018056	-7.61298	2.73428e-14	1.56128e-10
OCT	RPE	6	42691211	chr6:42691211:T:A	T	A	A	0.103426	ADD	42030	-0.188593	0.0296552	-6.35953	2.04443e-10	6.37386e-07
OCT	RPE	6	42698282	chr6:42698282:G:A	G	A	A	0.290203	ADD	42117	0.179177	0.0198966	9.0054	2.23648e-19	2.35056e-15
OCT	RPE	6	42698323	chr6:42698323:T:C	C	T	T	0.203927	ADD	41912	-0.203421	0.0223808	-9.08909	1.04121e-19	1.14139e-15
OCT	RPE	6	42698426	chr6:42698426:G:C	C	G	G	0.204593	ADD	42130	-0.200986	0.0223254	-9.00255	2.29518e-19	2.38764e-15
OCT	RPE	7	77328264	chr7:77328264:C:T	C	T	T	0.160986	ADD	42103	0.136788	0.024626	5.55462	2.79893e-08	5.20703e-05
OCT	RPE	8	10538613	chr8:10538613:C:T	C	T	T	0.0306478	ADD	42140	-0.321552	0.0523415	-6.14334	8.1525e-10	2.28962e-06
OCT	RPE	8	10607502	chr8:10607502:G:A	G	A	A	0.0518535	ADD	42109	-0.310953	0.0408499	-7.61209	2.75323e-14	1.56128e-10
OCT	RPE	8	10608579	chr8:10608579:G:C	G	C	C	0.0366349	ADD	42132	0.266837	0.0481579	5.54088	3.02752e-08	5.58136e-05
OCT	RPE	8	10608651	chr8:10608651:C:T	C	T	T	0.0367211	ADD	42142	0.262597	0.0480987	5.45954	4.80064e-08	8.45277e-05
OCT	RPE	8	10609614	chr8:10609614:G:C	G	C	C	0.253192	ADD	42136	0.188292	0.0207385	9.07933	1.13843e-19	1.22169e-15
OCT	RPE	8	10610662	chr8:10610662:G:A	A	G	G	0.276499	ADD	42134	0.11719	0.0202322	5.79228	6.99318e-09	1.52664e-05
OCT	RPE	10	17953382	chr10:17953382:A:G	A	G	G	0.300102	ADD	42139	0.115899	0.0196088	5.91056	3.43564e-09	8.1785e-06
OCT	RPE	11	77213829	chr11:77213829:G:A	G	A	A	0.339797	ADD	42006	0.111324	0.0190746	5.83625	5.37801e-09	1.20498e-05
OCT	RPE	11	77233004	chr11:77233004:C:T	C	T	T	0.334187	ADD	41990	0.108408	0.0191524	5.66026	1.52129e-08	3.047e-05
OCT	RPE	11	88337690	chr11:88337690:A:G	A	G	G	0.0942376	ADD	41979	-0.201905	0.0309085	-6.53235	6.5483e-11	2.22528e-07
OCT	RPE	11	89714207	chr11:89714207:C:T	C	T	T	0.101932	ADD	42038	0.21603	0.0298417	7.23918	4.5912e-13	2.16696e-09
OCT	RPE	12	50987052	chr12:50987052:C:T	C	T	T	0.191761	ADD	42115	0.130894	0.0229507	5.70325	1.18333e-08	2.42732e-05
OCT	RPE	12	50987967	chr12:50987967:T:C	T	C	C	0.192051	ADD	41903	0.129858	0.0230094	5.64367	1.67539e-08	3.29099e-05
OCT	RPE	12	50992283	chr12:50992283:A:G	A	G	G	0.191849	ADD	42119	0.131792	0.0229505	5.74244	9.39623e-09	1.9874e-05
OCT	RPE	12	51009305	chr12:51009305:G:A	G	A	A	0.191114	ADD	42022	0.128831	0.0229808	5.60604	2.0831e-08	3.99187e-05
OCT	RPE	12	55721801	chr12:55721801:C:T	C	T	T	0.240471	ADD	42107	0.121977	0.0212277	5.74615	9.1926e-09	1.95243e-05
OCT	RPE	15	27985172	chr15:27985172:C:T	C	T	T	0.0829179	ADD	42120	-0.634668	0.0324712	-19.5456	1.06922e-84	1.55721e-79
OCT	RPE	15	28167726	chr15:28167726:G:A	G	A	A	0.0814097	ADD	42108	-0.576921	0.0328277	-17.5742	6.84871e-69	8.72765e-64
OCT	RPE	15	78937617	chr15:78937617:TGGCCAGAATG:T	TGGCCAGAATG	T	T	0.131388	ADD	41541	-0.146981	0.0269306	-5.45778	4.84877e-08	8.5031e-05
OCT	RPE	15	78939136	chr15:78939136:T:C	T	C	C	0.129194	ADD	41573	-0.149833	0.027086	-5.53176	3.18944e-08	5.85868e-05
OCT	RPE	15	78944951	chr15:78944951:C:T	C	T	T	0.103437	ADD	42132	-0.178858	0.0295511	-6.05251	1.43809e-09	3.80806e-06
OCT	RPE	17	49207373	chr17:49207373:T:C	T	C	C	0.058008	ADD	42089	-0.23001	0.0385817	-5.96164	2.51702e-09	6.22827e-06
OCT	RPE	17	81670319	chr17:81670319:T:C	C	T	T	0.0394253	ADD	42143	-0.281441	0.0463503	-6.07204	1.27374e-09	3.44443e-06
OCT	MacularThick	2	227007466	chr2:227007466:G:A	G	A	A	0.411288	ADD	42125	-0.510762	0.0916396	-5.5736	2.51055e-08	4.70488e-05
OCT	MacularThick	2	227022209	chr2:227022209:C:T	C	T	T	0.421479	ADD	41995	-0.52059	0.0913732	-5.6974	1.22461e-08	2.50193e-05
OCT	MacularThick	2	227032170	chr2:227032170:C:T	C	T	T	0.424985	ADD	42018	-0.559477	0.0912115	-6.13384	8.65488e-10	2.42403e-06
OCT	MacularThick	2	227051116	chr2:227051116:G:A	G	A	A	0.482775	ADD	42091	-0.672567	0.0901871	-7.45746	8.98983e-14	4.62876e-10
OCT	MacularThick	3	45772602	chr3:45772602:G:A	G	A	A	0.105637	ADD	42064	-1.29889	0.145903	-8.90244	5.67591e-19	5.61793e-15
OCT	MacularThick	5	88733700	chr5:88733700:A:G	A	G	G	0.0225318	ADD	42096	2.13005	0.302542	7.0405	1.94476e-12	8.19274e-09
OCT	MacularThick	5	88819361	chr5:88819361:C:T	C	T	T	0.022404	ADD	42113	1.74935	0.304333	5.74815	9.08462e-09	1.93352e-05
OCT	MacularThick	6	35509248	chr6:35509248:C:G	G	C	C	0.180145	ADD	42055	-0.697304	0.117074	-5.95608	2.60404e-09	6.41247e-06
OCT	MacularThick	6	35511797	chr6:35511797:G:C	C	G	G	0.146087	ADD	42129	-0.860134	0.127291	-6.75725	1.42463e-11	5.41933e-08
OCT	MacularThick	6	78867927	chr6:78867927:A:C	C	A	A	0.111161	ADD	42092	-0.817847	0.144042	-5.67786	1.37289e-08	2.76607e-05
OCT	MacularThick	6	78983034	chr6:78983034:G:A	G	A	A	0.106548	ADD	42061	-0.846373	0.146709	-5.76906	8.02734e-09	1.73384e-05
OCT	MacularThick	6	79077938	chr6:79077938:G:A	G	A	A	0.110303	ADD	41862	-0.869084	0.14495	-5.99574	2.04219e-09	5.17903e-06
OCT	MacularThick	6	108561367	chr6:108561367:C:T	C	T	T	0.159647	ADD	41930	-0.79217	0.123104	-6.43498	1.24816e-10	4.01411e-07
OCT	MacularThick	6	149863746	chr6:149863746:G:C	G	C	C	0.388006	ADD	42078	0.508569	0.0928446	5.47763	4.33517e-08	7.69968e-05
OCT	MacularThick	6	149864373	chr6:149864373:T:A	T	A	A	0.387486	ADD	42097	0.51235	0.0927558	5.52365	3.33994e-08	6.05872e-05
OCT	MacularThick	6	149889587	chr6:149889587:C:T	C	T	T	0.252748	ADD	42123	0.610776	0.104107	5.86679	4.47631e-09	1.02782e-05
OCT	MacularThick	6	149889964	chr6:149889964:T:C	T	C	C	0.252583	ADD	42105	0.612696	0.104127	5.88414	4.03139e-09	9.44809e-06
OCT	MacularThick	7	7969339	chr7:7969339:C:G	C	G	G	0.122129	ADD	41927	0.783207	0.137789	5.68409	1.32381e-08	2.67247e-05
OCT	MacularThick	7	100307852	chr7:100307852:C:G	C	G	G	0.188278	ADD	42100	0.695042	0.115363	6.02485	1.70673e-09	4.38281e-06
OCT	MacularThick	7	100308061	chr7:100308061:A:G	A	G	G	0.188487	ADD	42109	0.697514	0.115371	6.04584	1.49881e-09	3.94833e-06
OCT	MacularThick	7	100319793	chr7:100319793:G:A	G	A	A	0.183036	ADD	41937	0.753846	0.117214	6.43139	1.27801e-10	4.08434e-07
OCT	MacularThick	7	100359505	chr7:100359505:GCCT:G	GCCT	G	G	0.185238	ADD	41741	0.706341	0.11641	6.06769	1.30877e-09	3.51122e-06
OCT	MacularThick	7	100400984	chr7:100400984:G:A	G	A	A	0.193541	ADD	42115	0.777342	0.114287	6.80164	1.04813e-11	4.09405e-08
OCT	MacularThick	7	100419831	chr7:100419831:G:A	G	A	A	0.192703	ADD	42018	0.793541	0.114438	6.93425	4.14277e-12	1.67598e-08
OCT	MacularThick	7	100430564	chr7:100430564:C:T	C	T	T	0.195289	ADD	42117	0.753767	0.113854	6.62049	3.62305e-11	1.27807e-07
OCT	MacularThick	7	100430861	chr7:100430861:T:C	T	C	C	0.195355	ADD	42108	0.74758	0.113901	6.56341	5.31996e-11	1.82612e-07
OCT	MacularThick	7	100474408	chr7:100474408:T:C	T	C	C	0.195464	ADD	42128	0.74925	0.113863	6.58028	4.75051e-11	1.65292e-07
OCT	MacularThick	7	100491017	chr7:100491017:C:G	C	G	G	0.194999	ADD	41995	0.738138	0.113985	6.47572	9.54007e-11	3.15776e-07
OCT	MacularThick	9	69151677	chr9:69151677:C:A	C	A	A	0.216027	ADD	42078	-0.747809	0.109524	-6.82783	8.7375e-12	3.4526e-08
OCT	MacularThick	9	69174188	chr9:69174188:G:A	G	A	A	0.211206	ADD	41997	-0.753223	0.11064	-6.80787	1.0038e-11	3.95117e-08
OCT	MacularThick	10	47349521	chr10:47349521:G:A	G	A	A	0.0160532	ADD	42141	2.27734	0.358676	6.34928	2.1852e-10	6.77132e-07
OCT	MacularThick	10	84217641	chr10:84217641:G:A	G	A	A	0.232234	ADD	42130	0.666595	0.106633	6.25131	4.10917e-10	1.22851e-06
OCT	MacularThick	10	84222086	chr10:84222086:A:G	A	G	G	0.235976	ADD	42017	0.678552	0.106173	6.39101	1.66516e-10	5.28846e-07
OCT	MacularThick	10	84222133	chr10:84222133:G:A	G	A	A	0.232798	ADD	42116	0.675228	0.10656	6.3366	2.37262e-10	7.30766e-07
OCT	MacularThick	10	84224567	chr10:84224567:G:A	G	A	A	0.236713	ADD	42127	0.666012	0.106035	6.28107	3.39527e-10	1.02712e-06
OCT	MacularThick	10	84224667	chr10:84224667:C:T	C	T	T	0.236841	ADD	42121	0.673628	0.106031	6.35314	2.13111e-10	6.62385e-07
OCT	MacularThick	10	84224967	chr10:84224967:G:A	G	A	A	0.236483	ADD	42077	0.670774	0.106103	6.3219	2.60956e-10	8.01323e-07
OCT	MacularThick	11	17169472	chr11:17169472:A:G	A	G	G	0.483133	ADD	42123	-0.509054	0.0900245	-5.65462	1.57203e-08	3.1226e-05
OCT	MacularThick	12	6845700	chr12:6845700:G:A	G	A	A	0.068896	ADD	42136	-1.86709	0.177862	-10.4974	9.55574e-26	1.87344e-21
OCT	MacularThick	12	55698884	chr12:55698884:C:T	C	T	T	0.0618608	ADD	42143	1.44916	0.187448	7.73098	1.09079e-14	6.73962e-11
OCT	MacularThick	12	55721801	chr12:55721801:C:T	C	T	T	0.240471	ADD	42107	2.10384	0.105437	19.9535	3.5817e-88	7.30294e-83
OCT	MacularThick	12	55957562	chr12:55957562:G:A	G	A	A	0.290021	ADD	42128	1.04127	0.0996442	10.4498	1.5771e-25	2.97745e-21
OCT	MacularThick	12	55966094	chr12:55966094:C:T	C	T	T	0.0831174	ADD	42061	0.952593	0.16323	5.83589	5.38974e-09	1.20498e-05
OCT	MacularThick	12	56001905	chr12:56001905:G:A	G	A	A	0.0828142	ADD	42058	0.936791	0.163382	5.73376	9.89013e-09	2.07465e-05
OCT	MacularThick	12	56138225	chr12:56138225:C:T	C	T	T	0.0313946	ADD	42141	1.49758	0.257242	5.82167	5.86836e-09	1.30912e-05
OCT	MacularThick	12	56343618	chr12:56343618:A:C	A	C	C	0.040076	ADD	41858	1.29441	0.229095	5.65011	1.61388e-08	3.18243e-05
OCT	MacularThick	12	56360210	chr12:56360210:G:A	G	A	A	0.0381091	ADD	42129	1.32323	0.234019	5.65436	1.57435e-08	3.1226e-05
OCT	MacularThick	12	95738117	chr12:95738117:A:G	A	G	G	0.173997	ADD	42087	-0.870019	0.118668	-7.33155	2.31584e-13	1.15168e-09
OCT	MacularThick	12	95898392	chr12:95898392:C:G	C	G	G	0.12443	ADD	42116	-0.7835	0.136082	-5.75755	8.59338e-09	1.83664e-05
OCT	MacularThick	14	22924798	chr14:22924798:T:C	C	T	T	0.39229	ADD	41426	-0.609498	0.0928353	-6.56537	5.25168e-11	1.80878e-07
OCT	MacularThick	14	22924860	chr14:22924860:A:C	C	A	A	0.392007	ADD	42063	-0.626274	0.0920982	-6.80006	1.05969e-11	4.1234e-08
OCT	MacularThick	15	53702296	chr15:53702296:A:G	G	A	A	0.489776	ADD	42008	-0.724077	0.0902475	-8.02323	1.05649e-15	7.08598e-12
OCT	MacularThick	17	45410208	chr17:45410208:C:A	C	A	A	0.185462	ADD	42049	0.969647	0.116208	8.3441	7.39174e-17	5.75246e-13
OCT	MacularThick	17	45429931	chr17:45429931:C:T	C	T	T	0.186572	ADD	42107	0.985861	0.115921	8.50458	1.88166e-17	1.5596e-13
OCT	MacularThick	17	45430037	chr17:45430037:G:A	G	A	A	0.186543	ADD	42127	0.981958	0.115896	8.47276	2.47286e-17	2.01682e-13
OCT	MacularThick	17	45468527	chr17:45468527:T:C	T	C	C	0.186454	ADD	42005	1.00751	0.116035	8.68281	3.99726e-18	3.57467e-14
OCT	MacularThick	17	45475171	chr17:45475171:G:A	G	A	A	0.186131	ADD	42129	1.02401	0.115905	8.83489	1.03978e-18	9.63667e-15
OCT	MacularThick	17	45475555	chr17:45475555:C:T	C	T	T	0.185906	ADD	42102	1.02006	0.115924	8.79939	1.42676e-18	1.31041e-14
OCT	MacularThick	17	46032108	chr17:46032108:G:A	G	A	A	0.391192	ADD	42143	-0.517899	0.0927114	-5.58614	2.33597e-08	4.41832e-05
OCT	MacularThick	17	81565628	chr17:81565628:G:A	G	A	A	0.226045	ADD	41923	0.899039	0.108067	8.31927	9.1144e-17	7.03935e-13
OCT	MacularThick	17	81597278	chr17:81597278:G:T	G	T	T	0.108149	ADD	42007	0.945121	0.145667	6.48823	8.78124e-11	2.91606e-07
OCT	MacularThick	17	81667744	chr17:81667744:A:T	A	T	T	0.16499	ADD	42045	0.75641	0.121773	6.21162	5.29301e-10	1.55508e-06
OCT	MacularThick	17	81667783	chr17:81667783:T:C	T	C	C	0.165519	ADD	42119	0.761027	0.12161	6.25793	3.93875e-10	1.18102e-06
OCT	MacularThick	17	81670337	chr17:81670337:C:G	C	G	G	0.214359	ADD	42142	0.837033	0.109963	7.61193	2.7566e-14	1.56128e-10
OCT	MacularThick	17	81671775	chr17:81671775:C:T	C	T	T	0.165253	ADD	42090	0.759458	0.121661	6.2424	4.35019e-10	1.29298e-06
OCT	MacularThick	17	81683645	chr17:81683645:C:G	C	G	G	0.226892	ADD	42106	0.82717	0.107668	7.68257	1.59297e-14	9.55294e-11
OCT	MacularThick	17	81683798	chr17:81683798:T:G	T	G	G	0.226448	ADD	42067	0.815015	0.107664	7.56998	3.80886e-14	2.08474e-10
OCT	MacularThick	17	81696901	chr17:81696901:T:C	T	C	C	0.223573	ADD	42125	0.787592	0.10824	7.27636	3.48912e-13	1.68582e-09
OCT	MacularThick	17	81715021	chr17:81715021:C:T	C	T	T	0.105053	ADD	42112	0.845001	0.146902	5.75214	8.8731e-09	1.89246e-05
OCT	MacularThick	17	81715528	chr17:81715528:T:C	T	C	C	0.401612	ADD	42114	0.938345	0.0916762	10.2354	1.47023e-24	2.67655e-20
OCT	MacularThick	17	81715620	chr17:81715620:G:A	G	A	A	0.138004	ADD	42093	0.818254	0.131093	6.24177	4.36772e-10	1.29442e-06
OCT	MacularThick	17	81720188	chr17:81720188:G:A	G	A	A	0.392819	ADD	42125	0.882444	0.0921842	9.57262	1.09671e-21	1.51091e-17
OCT	MacularThick	18	59269163	chr18:59269163:T:C	T	C	C	0.308838	ADD	41797	0.819085	0.0980125	8.35694	6.6324e-17	5.24154e-13
OCT	MacularThick	18	59273075	chr18:59273075:G:T	G	T	T	0.302837	ADD	41912	0.885848	0.0980986	9.03018	1.78496e-19	1.89555e-15
OCT	MacularThick	22	37968332	chr22:37968332:T:C	T	C	C	0.36851	ADD	42102	-0.532565	0.0931363	-5.71812	1.08436e-08	2.2607e-05
OCT	MacularVol	3	45772602	chr3:45772602:G:A	G	A	A	0.107765	ADD	21983	-0.0367105	0.00552262	-6.64731	3.05508e-11	1.10839e-07
OCT	MacularVol	5	88733700	chr5:88733700:A:G	A	G	G	0.0219101	ADD	21999	0.07236	0.0116979	6.18573	6.29052e-10	1.80142e-06
OCT	MacularVol	6	108561367	chr6:108561367:C:T	C	T	T	0.161129	ADD	21911	-0.0298332	0.00466984	-6.38848	1.70911e-10	5.39443e-07
OCT	MacularVol	7	100319793	chr7:100319793:G:A	G	A	A	0.18277	ADD	21921	0.0249379	0.00446739	5.58221	2.40296e-08	4.52257e-05
OCT	MacularVol	12	6845700	chr12:6845700:G:A	G	A	A	0.0681013	ADD	22026	-0.046129	0.00679809	-6.78558	1.18556e-11	4.59564e-08
OCT	MacularVol	12	55721801	chr12:55721801:C:T	C	T	T	0.23788	ADD	22009	0.0558784	0.00403418	13.8512	1.90331e-43	1.61699e-38
OCT	MacularVol	12	55957562	chr12:55957562:G:A	G	A	A	0.287222	ADD	22023	0.023551	0.00381692	6.17016	6.94109e-10	1.97111e-06
OCT	MacularVol	12	95738117	chr12:95738117:A:G	A	G	G	0.175477	ADD	22000	-0.0246529	0.00450904	-5.46745	4.61532e-08	8.15463e-05
OCT	MacularVol	15	53702296	chr15:53702296:A:G	G	A	A	0.48802	ADD	21953	-0.019271	0.00344592	-5.59241	2.26602e-08	4.29398e-05
OCT	MacularVol	17	81565628	chr17:81565628:G:A	G	A	A	0.228374	ADD	21918	0.0286349	0.00408857	7.00365	2.56596e-12	1.07211e-08
OCT	MacularVol	17	81597278	chr17:81597278:G:T	G	T	T	0.109355	ADD	21956	0.0302496	0.00551372	5.48625	4.15102e-08	7.38548e-05
OCT	MacularVol	17	81670337	chr17:81670337:C:G	C	G	G	0.216747	ADD	22028	0.0246488	0.00417973	5.89722	3.75066e-09	8.83076e-06
OCT	MacularVol	17	81683645	chr17:81683645:C:G	C	G	G	0.229703	ADD	22011	0.0246826	0.00409415	6.02875	1.67864e-09	4.32156e-06
OCT	MacularVol	17	81683798	chr17:81683798:T:G	T	G	G	0.229288	ADD	21992	0.0244195	0.0040927	5.96659	2.45975e-09	6.10137e-06
OCT	MacularVol	17	81696901	chr17:81696901:T:C	T	C	C	0.226552	ADD	22017	0.024837	0.0041178	6.03161	1.64922e-09	4.27823e-06
OCT	MacularVol	17	81715528	chr17:81715528:T:C	T	C	C	0.404852	ADD	22013	0.0282794	0.00350361	8.07151	7.2966e-16	5.02617e-12
OCT	MacularVol	17	81715620	chr17:81715620:G:A	G	A	A	0.139495	ADD	22008	0.0278728	0.0049781	5.5991	2.18044e-08	4.16276e-05
OCT	MacularVol	17	81720188	chr17:81720188:G:A	G	A	A	0.39599	ADD	22022	0.0270798	0.00352132	7.69024	1.53001e-14	9.2846e-11
OCT	MacularVol	18	59269163	chr18:59269163:T:C	T	C	C	0.308361	ADD	21851	0.0230446	0.00374284	6.15697	7.5445e-10	2.13148e-06
OCT	MacularVol	18	59273075	chr18:59273075:G:T	G	T	T	0.302644	ADD	21902	0.0249024	0.00374657	6.64672	3.06741e-11	1.10892e-07
OCT	DiscDiam	10	68166562	chr10:68166562:C:A	C	A	A	0.161785	ADD	31959	-0.923071	0.167852	-5.4993	3.84215e-08	6.88399e-05
OCT	DiscDiam	10	68166568	chr10:68166568:C:T	C	T	T	0.171938	ADD	31904	-1.00397	0.163812	-6.12881	8.95752e-10	2.48828e-06
OCT	DiscDiam	10	68174501	chr10:68174501:C:G	G	C	C	0.428712	ADD	31927	-1.13862	0.12462	-9.13668	6.80958e-20	7.80025e-16
OCT	DiscDiam	10	68194533	chr10:68194533:G:A	G	A	A	0.49556	ADD	31870	0.952528	0.123714	7.69944	1.40607e-14	8.58359e-11
OCT	DiscDiam	10	68194544	chr10:68194544:C:T	C	T	T	0.15153	ADD	31898	-1.64413	0.172639	-9.52353	1.78775e-21	2.4301e-17
OCT	DiscDiam	10	68284274	chr10:68284274:T:C	T	C	C	0.186609	ADD	31858	-2.16257	0.158424	-13.6506	2.63514e-42	1.79098e-37
OCT	DiscDiam	10	68285180	chr10:68285180:C:A	C	A	A	0.187073	ADD	31918	-2.16945	0.158142	-13.7183	1.04317e-42	8.18069e-38
OCT	DiscDiam	10	68345803	chr10:68345803:G:A	A	G	G	0.138919	ADD	31882	-1.57852	0.178193	-8.8585	8.52119e-19	8.11885e-15
OCT	VCDR	10	68166568	chr10:68166568:C:T	C	T	T	0.172051	ADD	31880	-0.0101367	0.00184433	-5.49614	3.9116e-08	6.99613e-05
OCT	VCDR	10	68174501	chr10:68174501:C:G	G	C	C	0.429066	ADD	31903	-0.0114677	0.00140309	-8.1732	3.11323e-16	2.20408e-12
OCT	VCDR	10	68194533	chr10:68194533:G:A	G	A	A	0.495353	ADD	31846	0.0104792	0.00139357	7.51965	5.63666e-14	3.00862e-10
OCT	VCDR	10	68194544	chr10:68194544:C:T	C	T	T	0.151435	ADD	31875	-0.0127307	0.00194532	-6.54425	6.07003e-11	2.0766e-07
OCT	VCDR	10	68284274	chr10:68284274:T:C	T	C	C	0.186646	ADD	31833	-0.0164886	0.0017856	-9.23417	2.75928e-20	3.38919e-16
OCT	VCDR	10	68285180	chr10:68285180:C:A	C	A	A	0.187114	ADD	31895	-0.016554	0.00178286	-9.2851	1.71456e-20	2.24097e-16
OCT	VCDR	22	37808082	chr22:37808082:C:T	T	C	C	0.441454	ADD	31915	0.00809897	0.0013955	5.80363	6.55067e-09	1.4382e-05
VA	VA_logMAR	17	81565628	chr17:81565628:G:A	G	A	A	0.22554	ADD	89137	-0.00627218	0.000977469	-6.41675	1.39909e-10	4.45732e-07
VA	VA_logMAR	17	81715528	chr17:81715528:T:C	T	C	C	0.400394	ADD	89623	-0.00539027	0.000826999	-6.51787	7.16876e-11	2.40408e-07
VA	VA_logMAR	17	81720188	chr17:81720188:G:A	G	A	A	0.391362	ADD	89637	-0.00527153	0.000831299	-6.34132	2.28886e-10	7.07104e-07
DISEASE	AMD	1	196701377	chr1:196701377:A:AGG	A	AGG	AGG	0.0138314	ADD	356834	0.298521	0.0504892	5.91258	3.36795e-09	8.07277e-06
DISEASE	AMD	1	196713817	chr1:196713817:G:A	G	A	A	0.402718	ADD	356269	-0.276199	0.0140643	-19.6384	7.26965e-86	1.23521e-80
DISEASE	AMD	1	196743466	chr1:196743466:A:T	A	T	T	0.0194144	ADD	356025	-0.401637	0.0578336	-6.94469	3.7929e-12	1.54055e-08
DISEASE	AMD	1	196951048	chr1:196951048:C:T	C	T	T	0.298864	ADD	356293	-0.153757	0.0150296	-10.2303	1.45111e-24	2.67655e-20
DISEASE	AMD	1	197124900	chr1:197124900:C:T	C	T	T	0.306735	ADD	354189	0.0931903	0.0142854	6.52345	6.87096e-11	2.31947e-07
DISEASE	AMD	1	197133338	chr1:197133338:C:T	C	T	T	0.0215856	ADD	356789	-0.322927	0.0529369	-6.10022	1.05925e-09	2.9186e-06
DISEASE	AMD	1	197139816	chr1:197139816:A:G	A	G	G	0.060401	ADD	355698	0.173975	0.0261429	6.65476	2.83763e-11	1.03318e-07
DISEASE	AMD	6	31937353	chr6:31937353:G:A	G	A	A	0.0971533	ADD	356699	-0.170871	0.0275715	-6.19737	5.74131e-10	1.66756e-06
DISEASE	AMD	6	31943152	chr6:31943152:G:A	G	A	A	0.0976994	ADD	356860	-0.169943	0.027515	-6.17637	6.55925e-10	1.87311e-06
DISEASE	AMD	6	31943161	chr6:31943161:G:T	G	T	T	0.0976943	ADD	356817	-0.169791	0.0275147	-6.17091	6.78987e-10	1.93356e-06
DISEASE	AMD	6	31946403	chr6:31946403:G:A	G	A	A	0.0965799	ADD	356565	-0.166887	0.0276336	-6.03928	1.54803e-09	4.06748e-06
DISEASE	AMD	6	31960529	chr6:31960529:A:G	A	G	G	0.0979121	ADD	354951	-0.167928	0.0275743	-6.09002	1.12894e-09	3.06915e-06
DISEASE	AMD	6	31962685	chr6:31962685:G:A	G	A	A	0.157895	ADD	354160	-0.13939	0.0209129	-6.66528	2.64156e-11	9.65238e-08
DISEASE	AMD	6	32117821	chr6:32117821:C:T	C	T	T	0.0480127	ADD	356760	-0.243642	0.042733	-5.70148	1.18771e-08	2.43142e-05
DISEASE	AMD	10	122291060	chr10:122291060:G:A	G	A	A	0.135185	ADD	356819	0.109302	0.0187951	5.81546	6.0467e-09	1.34596e-05
DISEASE	AMD	10	122429681	chr10:122429681:A:G	G	A	A	0.41078	ADD	356888	-0.112299	0.0137002	-8.19694	2.46577e-16	1.79557e-12
DISEASE	AMD	10	122461754	chr10:122461754:C:T	C	T	T	0.212125	ADD	356710	0.364614	0.0150206	24.2742	3.67092e-130	1.87121e-124
DISEASE	AMD	10	122461760	chr10:122461760:G:T	G	T	T	0.21198	ADD	356400	0.363589	0.0150351	24.1826	3.39109e-129	1.15238e-123
DISEASE	AMD	19	6710771	chr19:6710771:G:T	G	T	T	0.189904	ADD	356683	0.131073	0.0164538	7.96616	1.6368e-15	1.08356e-11
DISEASE	AMD	19	44908684	chr19:44908684:T:C	T	C	C	0.156111	ADD	356704	-0.13098	0.0192523	-6.80335	1.02216e-11	4.00796e-08
DISEASE	GLAUCOMA	1	165768467	chr1:165768467:C:G	G	C	C	0.123168	ADD	355840	0.260634	0.0171505	15.1969	3.70681e-52	3.77901e-47
DISEASE	GLAUCOMA	7	116506020	chr7:116506020:C:G	C	G	G	0.176467	ADD	356058	0.100642	0.0156119	6.44653	1.14442e-10	3.71564e-07
DISEASE	GLAUCOMA	7	116525179	chr7:116525179:C:T	C	T	T	0.0511312	ADD	356886	0.149386	0.0262548	5.68988	1.2713e-08	2.57667e-05
DISEASE	GLAUCOMA	7	116525183	chr7:116525183:G:GCC	G	GCC	GCC	0.0509139	ADD	356749	0.149925	0.0263391	5.6921	1.25487e-08	2.55863e-05
DISEASE	GLAUCOMA	10	94279840	chr10:94279840:G:C	G	C	C	0.432256	ADD	355424	0.0724452	0.0123239	5.87843	4.14185e-09	9.6847e-06
DISEASE	GLAUCOMA	11	120327384	chr11:120327384:G:A	G	A	A	0.374348	ADD	356080	0.0738631	0.012531	5.89444	3.75951e-09	8.8312e-06
DISEASE	GLAUCOMA	11	120337548	chr11:120337548:T:G	T	G	G	0.38251	ADD	356589	0.0694066	0.0124988	5.55305	2.80726e-08	5.21301e-05
DISEASE	GLAUCOMA	11	120448355	chr11:120448355:A:C	A	C	C	0.390557	ADD	354555	0.0689122	0.0124914	5.51677	3.45296e-08	6.23048e-05
DISEASE	GLAUCOMA	11	120469351	chr11:120469351:A:T	A	T	T	0.0500744	ADD	356839	0.177665	0.0262115	6.77813	1.21743e-11	4.7013e-08
DISEASE	GLAUCOMA	22	19849662	chr22:19849662:C:T	C	T	T	0.0634821	ADD	355982	-0.157957	0.026767	-5.90117	3.60925e-09	8.51749e-06

## Sheet: S8 lead SNP
Supplementary Table 8. Lead SNPs of independent common-variant loci associated with retinal phenotypes
Phenotype	CHR	BP	SNP	Ref	Alt	P	rsID	Nearest gene	GWAS Catalog evidence within ±500 kb	Novel	TOTAL_CLUMP	LD_SUPPORT
RNFL	10	68284274	10:68284274:T:C	T	C	1.97e-26	rs4142048	PBLD	YES	NO	9	10:68166562:C:A(1),10:68166568:C:T(1),10:68174501:C:G(1),10:68194533:G:A(1),10:68194544:C:T(1), 10:68285180:C:A(1),10:68345803:G:A(1),10:68431874:C:T(1),10:68885941:C:T(1)
RNFL	8	108203139	8:108203139:T:C	T	C	5.67e-21	rs630492	EIF3E	YES	NO	2	8:108242448:C:T(1),8:108242613:A:G(1)
RNFL	17	81720188	17:81720188:G:A	G	A	3.08e-14	rs11150813	SLC25A10	YES	NO	16	17:81565628:G:A(1),17:81604611:C:G(1),17:81670337:C:G(1),17:81683645:C:G(1),17:81683798:T:G(1),17:81696901:T:C(1),17:81715528:T:C(1)
RNFL	2	48580657	2:48580657:A:C	A	C	3.2e-14	rs17039250	STON1	YES	NO	11	2:48580837:T:C(1),2:48581013:G:C(1),2:48581455:C:T(1),2:48581743:T:A(1),2:48581759:C:T(1), 2:48582454:G:T(1),2:48582617:T:C(1),2:48595242:G:A(1)
RNFL	3	45772602	3:45772602:G:A	G	A	1.12e-12	rs17279437	SLC6A20	YES	NO	3	NONE
RNFL	12	95738117	12:95738117:A:G	A	G	2.74e-10	rs17288108	NTN4	YES	NO	3	NONE
RNFL	2	171707412	2:171707412:G:A	G	A	3.62e-10	rs312925	DYNC1I2	YES	NO	0	NONE
GCIPL	12	6845700	12:6845700:G:A	G	A	5.05e-27	rs5442	GNB3	YES	NO	2	NONE
GCIPL	3	45772602	3:45772602:G:A	G	A	1.43e-23	rs17279437	SLC6A20	YES	NO	3	3:45635906:G:A(1)
GCIPL	17	81715528	17:81715528:T:C	T	C	2.67e-23	rs2072700	SLC25A10	YES	NO	16	17:81565628:G:A(1),17:81604611:C:G(1),17:81667744:A:T(1),17:81667783:T:C(1),17:81670337:C:G(1), 17:81671775:C:T(1),17:81683645:C:G(1),17:81683798:T:G(1),17:81690643:G:A(1),17:81691382:T:G(1), 17:81696901:T:C(1),17:81720188:G:A(1)
GCIPL	15	27985172	15:27985172:C:T	C	T	9.31e-17	rs1800407	OCA2	YES	NO	1	15:28167726:G:A(1)
GCIPL	6	108561367	6:108561367:C:T	C	T	9.56e-16	rs11757217	FOXO3	YES	NO	0	NONE
GCIPL	3	45796394	3:45796394:G:C	G	C	1.21e-13	rs2271615	SLC6A20	YES	NO	0	NONE
GCIPL	9	69151677	9:69151677:C:A	C	A	2.67e-12	rs11145465	TJP2	No hit	YES	5	9:69073185:A:G(1),9:69074964:G:A(1),9:69174188:G:A(1)
GCIPL	17	45475171	17:45475171:G:A	G	A	1.48e-11	rs71238846	PLEKHM1	YES	NO	6	17:45410208:C:A(1),17:45429931:C:T(1),17:45430037:G:A(1),17:45468527:T:C(1),17:45475555:C:T(1), 17:46032108:G:A(1)
GCIPL	11	17169472	11:17169472:A:G	A	G	1.58e-09	rs214936	PIK3C2A	YES	NO	2	NONE
GCIPL	19	39827447	19:39827447:G:A	G	A	2.29e-09	rs56110449	DYRK1B	YES	NO	0	NONE
GCIPL	17	81645515	17:81645515:G:A	G	A	2.59e-09	rs34896443	TSPAN10	YES	NO	1	NONE
GCIPL	6	34887971	6:34887971:G:C	G	C	2.99e-09	rs1051115	TAF11	No hit	YES	19	6:34864079:T:C(1),6:34882883:G:A(1)
GCIPL	14	103940906	14:103940906:A:C	A	C	3.25e-09	rs35337422	RD3L	YES	NO	3	NONE
GCIPL	2	272203	2:272203:C:T	C	T	8.26e-09	rs11553746	ACP1	No hit	YES	1	NONE
GCIPL	12	118038274	12:118038274:C:T	C	T	1.71e-08	rs11068780	WSB2	No hit	YES	1	NONE
GCIPL	8	144436994	8:144436994:A:C	A	C	3.34e-08	rs2242270	TONSL-AS1	No hit	YES	12	8:144416180:T:G(1),8:144425879:T:C(1),8:144435937:G:A(1),8:144436292:G:A(1),8:144438431:A:G(1), 8:144441195:T:C(1),8:144442659:G:A(1)
GCIPL	12	55721801	12:55721801:C:T	C	T	3.72e-08	rs3138142	RDH5	YES	NO	2	NONE
INL	1	150578819	1:150578819:T:C	T	C	1.25e-28	rs35661734	MCL1	No hit	YES	3	1:150950623:T:C(1)
INL	5	88733700	5:88733700:A:G	A	G	1.94e-24	rs114666715	MEF2C	YES	NO	0	NONE
INL	5	88819361	5:88819361:C:T	C	T	8.47e-24	rs76466192	MEF2C	YES	NO	0	NONE
INL	12	6845700	12:6845700:G:A	G	A	1.72e-22	rs5442	GNB3	YES	NO	2	NONE
INL	15	53702296	15:53702296:A:G	A	G	1.41e-16	rs6416452	WDR72	YES	NO	1	NONE
INL	12	55721801	12:55721801:C:T	C	T	1.76e-16	rs3138142	RDH5	YES	NO	2	NONE
INL	17	81715528	17:81715528:T:C	T	C	2.53e-14	rs2072700	SLC25A10	YES	NO	16	17:81565628:G:A(1),17:81670337:C:G(1),17:81683645:C:G(1),17:81683798:T:G(1),17:81720188:G:A(1)
INL	15	27985172	15:27985172:C:T	C	T	3.62e-11	rs1800407	OCA2	YES	NO	1	15:28167726:G:A(1)
INL	2	111150114	2:111150114:T:C	T	C	5.44e-10	rs724710	BCL2L11	No hit	YES	1	2:111123023:C:T(1)
INL	5	72223837	5:72223837:C:T	C	T	1.63e-09	rs3209157	MRPS27	No hit	YES	0	NONE
INL	8	10726702	8:10726702:C:T	C	T	3.58e-09	rs10100209	SOX7	No hit	YES	10	8:10607375:T:C(1),8:10607587:C:T(1),8:10725693:A:G(1),8:11445324:C:A(1),8:11445628:G:C(1)
INL	19	39827447	19:39827447:G:A	G	A	5.08e-09	rs56110449	DYRK1B	YES	NO	0	NONE
INL	8	9706927	8:9706927:A:G	A	G	5.19e-09	rs7006985	TNKS	No hit	YES	7	8:9556539:G:A(1),8:9556649:G:C(1)
INL	17	81645515	17:81645515:G:A	G	A	6.83e-09	rs34896443	TSPAN10	YES	NO	1	NONE
INL	12	118061191	12:118061191:G:A	G	A	9.34e-09	rs545315231	WSB2	No hit	YES	0	NONE
INL	2	85542852	2:85542852:A:G	A	G	1.17e-08	rs2043675	MAT2A	No hit	YES	10	2:85542588:C:G(1),2:85553008:G:A(1),2:85579143:C:T(1),2:85581614:A:G(1),2:85581748:C:T(1)
INL	6	149889964	6:149889964:T:C	T	C	1.48e-08	rs3798763	RAET1E	YES	NO	7	6:149474206:C:T(1),6:149474386:G:A(1),6:149863746:G:C(1),6:149864373:T:A(1),6:149888581:C:G(1), 6:149889208:A:G(1),6:149889587:C:T(1)
INL	7	7969339	7:7969339:C:G	C	G	2.65e-08	rs7786263	GLCCI1	YES	NO	0	NONE
INL	6	83524425	6:83524425:C:T	C	T	3.24e-08	rs3812141	PRSS35	YES	NO	0	NONE
INL	9	95468726	9:95468726:A:G	A	G	3.48e-08	rs16909898	LOC100507346	YES	NO	1	9:95476097:A:G(1)
INL_ELM	12	55721801	12:55721801:C:T	C	T	1.6e-113	rs3138142	RDH5	YES	NO	2	12:55698884:C:T(1),12:55957562:G:A(1)
INL_ELM	14	74292774	14:74292774:C:T	C	T	5.27e-38	rs4148077	ABCD4	YES	NO	2	14:74289836:A:G(1),14:74292303:C:T(1)
INL_ELM	14	73737341	14:73737341:T:C	T	C	1.83e-34	rs150205889	MIDEAS	YES	NO	1	NONE
INL_ELM	14	73960227	14:73960227:A:G	A	G	1.97e-32	rs740504	COQ6	YES	NO	8	14:73903897:G:C(1),14:73938053:T:C(1),14:73942329:G:A(1),14:73960151:T:C(1),14:74049794:G:A(1), 14:74057490:G:C(1),14:74057826:A:G(1)
INL_ELM	14	73961583	14:73961583:A:G	A	G	4.17e-30	rs7141392	COQ6	YES	NO	3	14:73940901:G:A(1),14:73959969:C:T(1)
INL_ELM	18	59273075	18:59273075:G:T	G	T	3.62e-23	rs2271733	RAX	YES	NO	1	18:59269163:T:C(1)
INL_ELM	8	108203139	8:108203139:T:C	T	C	4.95e-23	rs630492	EIF3E	YES	NO	2	8:108242448:C:T(1),8:108242613:A:G(1)
INL_ELM	17	45475555	17:45475555:C:T	C	T	4.83e-20	rs12452273	PLEKHM1	YES	NO	6	17:45410208:C:A(1),17:45429931:C:T(1),17:45430037:G:A(1),17:45468527:T:C(1),17:45475171:G:A(1)
INL_ELM	6	106098159	6:106098159:G:C	G	C	2.86e-17	rs9398065	PRDM1	YES	NO	2	6:106088378:G:A(1),6:106098502:G:A(1)
INL_ELM	18	59355522	18:59355522:T:C	T	C	2.19e-15	rs1127220	LMAN1	YES	NO	2	18:59447971:T:C(1)
INL_ELM	19	3771588	19:3771588:G:A	G	A	2.54e-15	rs76076446	RAX2	YES	NO	2	19:3770967:G:A(1)
INL_ELM	12	95738117	12:95738117:A:G	A	G	6.37e-14	rs17288108	NTN4	YES	NO	3	12:95898392:C:G(1)
INL_ELM	7	857859	7:857859:G:A	G	A	6.15e-13	rs59910530	SUN1	YES	NO	12	7:849532:A:G(1)
INL_ELM	12	55937122	12:55937122:T:C	T	C	8.09e-13	rs55704764	DGKA	YES	NO	0	NONE
INL_ELM	6	79077938	6:79077938:G:A	G	A	1.21e-12	rs117125549	PHIP	YES	NO	2	6:78867927:A:C(1),6:78983034:G:A(1)
INL_ELM	10	68284274	10:68284274:T:C	T	C	1.52e-12	rs4142048	PBLD	YES	NO	9	10:68166562:C:A(1),10:68194544:C:T(1),10:68285180:C:A(1)
INL_ELM	14	73266480	14:73266480:C:G	C	G	2.88e-12	rs78932134	PAPLN	YES	NO	5	NONE
INL_ELM	15	53702296	15:53702296:A:G	A	G	5.2e-11	rs6416452	WDR72	YES	NO	1	NONE
INL_ELM	12	55966094	12:55966094:C:T	C	T	7.77e-11	rs2069391	PMEL	YES	NO	10	12:56001905:G:A(1),12:56024894:C:T(1),12:56042136:C:G(1),12:56093417:T:C(1),12:56101214:A:T(1), 12:56101522:C:T(1),12:56138225:C:T(1),12:56343618:A:C(1),12:56360210:G:A(1)
INL_ELM	12	55728920	12:55728920:G:A	G	A	3.58e-10	rs142309837	CD63	YES	NO	0	NONE
INL_ELM	7	7969339	7:7969339:C:G	C	G	5.36e-10	rs7786263	GLCCI1	YES	NO	0	NONE
INL_ELM	11	31306219	11:31306219:G:A	G	A	5.9e-10	rs2761592	DCDC1	YES	NO	0	NONE
INL_ELM	6	35511797	6:35511797:G:C	G	C	6.1e-10	rs7764472	TULP1	YES	NO	2	6:35509248:C:G(1)
INL_ELM	2	23696505	2:23696505:C:T	C	T	9.57e-10	rs3795942	KLHL29	YES	NO	9	2:23703789:T:C(1),2:23971444:C:T(1)
INL_ELM	14	21317631	14:21317631:G:A	G	A	1.08e-09	rs3748357	RPGRIP1	YES	NO	5	14:21302571:A:G(1)
INL_ELM	14	74555489	14:74555489:C:T	C	T	1.73e-09	rs150408645	LTBP2	YES	NO	2	NONE
INL_ELM	14	74504947	14:74504947:TGACCCTTCGAG:T	TGACCCTTCGAG	T	1.95e-09	rs36016624	LTBP2	YES	NO	4	NONE
INL_ELM	15	45152320	15:45152320:A:G	A	G	2.19e-09	rs1706804	DUOX1	YES	NO	2	NONE
INL_ELM	3	157265484	3:157265484:A:G	A	G	2.95e-09	rs3749214	VEPH1	No hit	YES	8	3:157150661:T:C(1),3:157152270:C:T(1),3:157153027:A:G(1),3:157160600:C:G(1),3:157261130:A:AT(1), 3:157265625:T:C(1)
INL_ELM	1	227028961	1:227028961:T:C	T	C	4.39e-09	rs1929861	CDC42BPA	YES	NO	3	NONE
INL_ELM	5	126825937	5:126825937:G:A	G	A	4.57e-09	rs3763156	LMNB1	YES	NO	0	NONE
INL_ELM	16	85678254	16:85678254:C:T	C	T	8.48e-09	rs1053328	GINS2	YES	NO	0	NONE
INL_ELM	6	7229386	6:7229386:G:A	G	A	1.04e-08	rs12192672	RREB1	YES	NO	1	NONE
INL_ELM	22	30265195	22:30265195:T:C	T	C	1.05e-08	rs5763918	OSM	YES	NO	11	NONE
INL_ELM	8	102297634	8:102297634:T:C	T	C	1.54e-08	rs7003460	UBR5	No hit	YES	0	NONE
INL_ELM	13	49547075	13:49547075:G:A	G	A	1.59e-08	rs1570883	RCBTB1	No hit	YES	3	13:49546299:G:T(1),13:49552246:G:A(1)
INL_ELM	2	168247489	2:168247489:T:G	T	G	1.59e-08	rs76179989	STK39	YES	NO	0	NONE
INL_ELM	21	32639102	21:32639102:G:A	G	A	1.92e-08	rs2230766	SYNJ1	YES	NO	4	NONE
INL_ELM	14	74812692	14:74812692:T:A	T	A	2.46e-08	rs2302834	YLPM1	YES	NO	7	14:74901104:C:T(1)
INL_ELM	17	81715528	17:81715528:T:C	T	C	2.98e-08	rs2072700	SLC25A10	YES	NO	16	17:81565628:G:A(1),17:81597278:G:T(1),17:81667744:A:T(1),17:81667783:T:C(1),17:81671775:C:T(1), 17:81683645:C:G(1),17:81683798:T:G(1),17:81696901:T:C(1),17:81715620:G:A(1),17:81720188:G:A(1)
INL_ELM	22	29748619	22:29748619:C:T	C	T	3.1e-08	rs2232898	ZMAT5	YES	NO	3	NONE
INL_ELM	12	6845700	12:6845700:G:A	G	A	3.3e-08	rs5442	GNB3	YES	NO	2	NONE
INL_ELM	2	168129644	2:168129644:A:G	A	G	4.38e-08	rs925846	STK39	YES	NO	0	NONE
INL_ELM	14	74781949	14:74781949:C:G	C	G	4.78e-08	rs45617140	YLPM1	YES	NO	0	NONE
ELM-ISOS	5	72223837	5:72223837:C:T	C	T	7.57e-14	rs3209157	MRPS27	YES	NO	0	NONE
ELM-ISOS	1	3815401	1:3815401:G:A	G	A	1.19e-12	rs12728401	CEP104	YES	NO	4	1:3769851:C:T(1),1:3785099:T:C(1),1:3857732:A:G(1)
ELM-ISOS	7	857859	7:857859:G:A	G	A	3.41e-09	rs59910530	SUN1	YES	NO	12	7:849532:A:G(1)
ELM-ISOS	7	149730319	7:149730319:T:G	T	G	9.86e-09	rs709065	KRBA1	No hit	YES	0	NONE
ELM-ISOS	14	74292774	14:74292774:C:T	C	T	2.24e-08	rs4148077	ABCD4	YES	NO	2	14:74289836:A:G(1),14:74292303:C:T(1)
ISOS-RPE	12	55721801	12:55721801:C:T	C	T	1.83e-44	rs3138142	RDH5	YES	NO	2	12:55957562:G:A(1)
ISOS-RPE	10	84200639	10:84200639:A:G	A	G	3.88e-34	rs4933975	CDHR1	YES	NO	9	10:84214480:T:C(1),10:84217641:G:A(1),10:84222086:A:G(1),10:84222133:G:A(1),10:84224567:G:A(1), 10:84224667:C:T(1),10:84224967:G:A(1)
ISOS-RPE	2	233320674	2:233320674:A:G	A	G	1.75e-28	rs7565275	SAG	YES	NO	2	2:233292353:T:A(1),2:233462705:G:A(1)
ISOS-RPE	1	196713817	1:196713817:G:A	G	A	5.98e-24	rs2274700	CFH	YES	NO	1	NONE
ISOS-RPE	15	27985172	15:27985172:C:T	C	T	2.11e-20	rs1800407	OCA2	YES	NO	1	15:28167726:G:A(1)
ISOS-RPE	15	89193327	15:89193327:T:C	T	C	2.56e-20	rs6496562	ABHD2	YES	NO	7	15:89211723:G:A(1),15:89283265:C:T(1),15:89308207:A:G(1),15:89315371:T:C(1),15:89319110:A:G(1), 15:89319135:T:C(1)
ISOS-RPE	10	122461760	10:122461760:G:T	G	T	3.63e-20	rs2293870	HTRA1	YES	NO	2	10:122461754:C:T(1)
ISOS-RPE	6	42658603	6:42658603:G:A	G	A	5.29e-18	rs7748447	UBR2	YES	NO	9	6:42659692:C:T(1),6:42691014:T:C(1),6:42698282:G:A(1),6:42698323:T:C(1),6:42698426:G:C(1)
ISOS-RPE	3	129421646	3:129421646:T:C	T	C	2.95e-15	rs3774788	EFCAB12	YES	NO	15	3:129381385:T:C(1),3:129411094:G:A(1),3:129411175:G:A(1),3:129436827:C:T(1),3:129532420:C:T(1), 3:129556363:C:T(1),3:129578380:C:G(1)
ISOS-RPE	7	100419831	7:100419831:G:A	G	A	5.46e-14	rs7783159	ZCWPW1	YES	NO	15	7:100307835:G:A(1),7:100307852:C:G(1),7:100308061:A:G(1),7:100319793:G:A(1), 7:100359505:GCCT:G(1),7:100400984:G:A(1),7:100430564:C:T(1),7:100430861:T:C(1), 7:100474408:T:C(1),7:100491017:C:G(1)
ISOS-RPE	3	101230998	3:101230998:G:A	G	A	9.15e-14	rs348867	IMPG2	YES	NO	4	3:101244310:G:A(1),3:101459004:T:G(1)
ISOS-RPE	7	100575235	7:100575235:C:T	C	T	7.34e-13	rs3197597	LRCH4	YES	NO	36	7:100600243:G:A(1),7:100600763:C:T(1),7:100615131:C:T(1),7:100627408:G:A(1),7:100746736:T:C(1), 7:100753140:T:G(1),7:100762174:G:T(1),7:100763957:TG:T(1),7:100764052:G:A(1),7:100768580:C:G(1), 7:100768661:T:C(1)
ISOS-RPE	15	89217111	15:89217111:TGGCCTC:T	TGGCCTC	T	1.37e-12	rs56307321	RLBP1	YES	NO	0	NONE
ISOS-RPE	6	42683028	6:42683028:G:GT	G	GT	1.9e-12	rs34240626	UBR2	YES	NO	6	6:42691211:T:A(1)
ISOS-RPE	13	113654911	13:113654911:G:A	G	A	8.05e-12	rs11164142	ATP4B	YES	NO	4	13:113667974:A:G(1)
ISOS-RPE	20	10639627	20:10639627:G:A	G	A	1.25e-11	rs1051421	JAG1	YES	NO	2	20:10652589:G:A(1),20:10658737:A:G(1)
ISOS-RPE	3	58423040	3:58423040:C:T	C	T	2.39e-11	rs13327709	PXK	No hit	YES	5	3:58420967:G:C(1),3:58423065:T:G(1),3:58423118:A:G(1)
ISOS-RPE	2	23696505	2:23696505:C:T	C	T	3.27e-11	rs3795942	KLHL29	YES	NO	9	2:23703789:T:C(1),2:23971444:C:T(1)
ISOS-RPE	6	35511797	6:35511797:G:C	G	C	3.4e-11	rs7764472	TULP1	YES	NO	2	6:35509248:C:G(1)
ISOS-RPE	16	84459475	16:84459475:G:A	G	A	1.39e-09	rs437299	ATP2C2-AS1	YES	NO	5	16:84482703:G:A(1)
ISOS-RPE	11	77233004	11:77233004:C:T	C	T	2.28e-09	rs4945162	GDPD4	YES	NO	1	11:77213829:G:A(1)
ISOS-RPE	1	9105626	1:9105626:G:A	G	A	4.29e-09	rs72637739	GPR157	No hit	YES	1	NONE
ISOS-RPE	17	49207373	17:49207373:T:C	T	C	6.35e-09	rs35638197	GNGT2	YES	NO	1	NONE
ISOS-RPE	10	84258704	10:84258704:A:G	A	G	7.06e-09	rs3526	RGR	YES	NO	5	10:84214755:C:T(1),10:84231875:G:A(1)
ISOS-RPE	17	81645515	17:81645515:G:A	G	A	3.3e-08	rs34896443	TSPAN10	YES	NO	1	NONE
INL-RPE	12	55721801	12:55721801:C:T	C	T	5.33e-161	rs3138142	RDH5	YES	NO	2	12:55698884:C:T(1),12:55957562:G:A(1)
INL-RPE	14	74292774	14:74292774:C:T	C	T	1.33e-32	rs4148077	ABCD4	YES	NO	2	14:74289836:A:G(1),14:74292303:C:T(1)
INL-RPE	14	73737341	14:73737341:T:C	T	C	5.24e-31	rs150205889	MIDEAS	YES	NO	1	NONE
INL-RPE	14	73960227	14:73960227:A:G	A	G	6.43e-27	rs740504	COQ6	YES	NO	8	14:73903897:G:C(1),14:73960151:T:C(1),14:74049794:G:A(1),14:74057490:G:C(1),14:74057826:A:G(1)
INL-RPE	8	108203139	8:108203139:T:C	T	C	3.22e-26	rs630492	EIF3E	YES	NO	2	8:108242448:C:T(1),8:108242613:A:G(1)
INL-RPE	14	73961583	14:73961583:A:G	A	G	5.88e-26	rs7141392	COQ6	YES	NO	3	14:73959969:C:T(1)
INL-RPE	2	23696505	2:23696505:C:T	C	T	2.74e-22	rs3795942	KLHL29	YES	NO	9	2:23703789:T:C(1),2:23971444:C:T(1),2:24119635:T:C(1)
INL-RPE	10	68285180	10:68285180:C:A	C	A	2.91e-19	rs2305083	PBLD	YES	NO	9	10:68166562:C:A(1),10:68166568:C:T(1),10:68174501:C:G(1),10:68194533:G:A(1),10:68194544:C:T(1), 10:68284274:T:C(1),10:68345803:G:A(1)
INL-RPE	6	35511797	6:35511797:G:C	G	C	9.26e-19	rs7764472	TULP1	YES	NO	2	6:35509248:C:G(1)
INL-RPE	10	84214480	10:84214480:T:C	T	C	2.72e-18	rs3814213	CDHR1	YES	NO	8	10:84200639:A:G(1),10:84217641:G:A(1),10:84222086:A:G(1),10:84222133:G:A(1),10:84224567:G:A(1), 10:84224667:C:T(1),10:84224967:G:A(1)
INL-RPE	18	59273075	18:59273075:G:T	G	T	1.5e-17	rs2271733	RAX	YES	NO	1	18:59269163:T:C(1)
INL-RPE	7	100319793	7:100319793:G:A	G	A	2.83e-17	rs112622797	SPDYE3	YES	NO	16	7:100036116:G:C(1),7:100307835:G:A(1),7:100307852:C:G(1),7:100308061:A:G(1), 7:100359505:GCCT:G(1),7:100400984:G:A(1),7:100419831:G:A(1),7:100430564:C:T(1), 7:100430861:T:C(1),7:100474408:T:C(1),7:100491017:C:G(1)
INL-RPE	2	233320674	2:233320674:A:G	A	G	6.03e-17	rs7565275	SAG	YES	NO	2	2:233292353:T:A(1),2:233462705:G:A(1)
INL-RPE	17	45475555	17:45475555:C:T	C	T	4.65e-16	rs12452273	PLEKHM1	YES	NO	6	17:45410208:C:A(1),17:45429931:C:T(1),17:45430037:G:A(1),17:45468527:T:C(1),17:45475171:G:A(1)
INL-RPE	12	55728920	12:55728920:G:A	G	A	2.04e-14	rs142309837	CD63	YES	NO	1	NONE
INL-RPE	17	6433927	17:6433927:C:G	C	G	5.81e-14	rs12449580	AIPL1	No hit	YES	4	17:6426317:C:T(1),17:6426526:G:A(1),17:6426789:G:A(1)
INL-RPE	12	55966094	12:55966094:C:T	C	T	6.36e-14	rs2069391	PMEL	YES	NO	9	12:56001905:G:A(1),12:56024894:C:T(1),12:56042136:C:G(1),12:56093417:T:C(1),12:56101214:A:T(1), 12:56101522:C:T(1),12:56138225:C:T(1),12:56343618:A:C(1),12:56360210:G:A(1)
INL-RPE	13	28388549	13:28388549:T:C	T	C	3.12e-13	rs17086617	FLT1	YES	NO	1	13:28389539:G:A(1)
INL-RPE	7	7969339	7:7969339:C:G	C	G	3.29e-13	rs7786263	GLCCI1	YES	NO	0	NONE
INL-RPE	7	100600243	7:100600243:G:A	G	A	3.94e-13	rs62482222	PCOLCE-AS1	YES	NO	34	7:100072179:A:G(1),7:100113991:C:T(1),7:100575235:C:T(1),7:100600763:C:T(1),7:100615131:C:T(1), 7:100627408:G:A(1),7:100683001:G:A(1),7:100684915:G:A(1),7:100746736:T:C(1),7:100753140:T:G(1), 7:100762174:G:T(1),7:100763957:TG:T(1),7:100764052:G:A(1),7:100767944:C:T(1),7:100767990:G:T(1), 7:100768580:C:G(1),7:100768661:T:C(1)
INL-RPE	6	106098159	6:106098159:G:C	G	C	4.76e-13	rs9398065	PRDM1	YES	NO	2	6:106088378:G:A(1),6:106098502:G:A(1)
INL-RPE	15	53702296	15:53702296:A:G	A	G	5.53e-13	rs6416452	WDR72	YES	NO	1	NONE
INL-RPE	12	6845700	12:6845700:G:A	G	A	7.34e-13	rs5442	GNB3	YES	NO	2	NONE
INL-RPE	12	95738117	12:95738117:A:G	A	G	2.99e-12	rs17288108	NTN4	YES	NO	3	12:95898392:C:G(1)
INL-RPE	12	55937122	12:55937122:T:C	T	C	4.6e-12	rs55704764	DGKA	YES	NO	0	NONE
INL-RPE	13	113654911	13:113654911:G:A	G	A	9.65e-11	rs11164142	ATP4B	YES	NO	4	13:113667974:A:G(1),13:113804863:A:G(1)
INL-RPE	2	168247489	2:168247489:T:G	T	G	1.03e-10	rs76179989	STK39	YES	NO	0	NONE
INL-RPE	7	857859	7:857859:G:A	G	A	1.7e-10	rs59910530	SUN1	YES	NO	12	7:849532:A:G(1)
INL-RPE	2	168129644	2:168129644:A:G	A	G	1.76e-10	rs925846	STK39	YES	NO	0	NONE
INL-RPE	6	79077938	6:79077938:G:A	G	A	1.9e-10	rs117125549	PHIP	YES	NO	2	6:78867927:A:C(1),6:78983034:G:A(1)
INL-RPE	19	3771588	19:3771588:G:A	G	A	5.44e-10	rs76076446	RAX2	YES	NO	2	NONE
INL-RPE	14	74504947	14:74504947:TGACCCTTCGAG:T	TGACCCTTCGAG	T	1.1e-09	rs36016624	LTBP2	YES	NO	6	NONE
INL-RPE	11	607175	11:607175:G:A	G	A	1.28e-09	rs936468	PHRF1	No hit	YES	23	11:551235:G:A(1),11:554047:G:A(1),11:562437:G:A(1),11:609068:G:A(1),11:609353:G:A(1), 11:611802:C:G(1),11:618013:C:T(1),11:619671:C:T(1),11:621795:G:A(1)
INL-RPE	16	67540505	16:67540505:T:C	T	C	1.37e-09	rs75204333	RIPOR1	YES	NO	24	16:67390509:T:A(1),16:67398352:C:A(1),16:67436012:G:A(1),16:67483042:C:T(1),16:67544240:C:A(1), 16:67657355:C:T(1),16:67662462:G:A(1),16:67667544:G:A(1),16:67683361:G:A(1),16:67821204:C:T(1), 16:67826734:C:T(1),16:67875897:T:C(1),16:67882144:C:G(1),16:67882169:GCTT:G(1), 16:67882368:T:C(1),16:68038101:A:G(1),16:68089011:A:G(1),16:68138587:A:G(1),16:68138665:C:G(1), 16:68235576:A:G(1),16:68356794:…
INL-RPE	22	30292670	22:30292670:C:T	C	T	1.41e-09	rs4823086	TBC1D10A	YES	NO	13	NONE
INL-RPE	14	73266480	14:73266480:C:G	C	G	2.15e-09	rs78932134	PAPLN	YES	NO	5	NONE
INL-RPE	12	55712193	12:55712193:G:A	G	A	2.92e-09	rs12578814	ITGA7	YES	NO	2	NONE
INL-RPE	14	74555489	14:74555489:C:T	C	T	3.37e-09	rs150408645	LTBP2	YES	NO	0	NONE
INL-RPE	18	59355522	18:59355522:T:C	T	C	4.38e-09	rs1127220	LMAN1	YES	NO	2	18:59447971:T:C(1)
INL-RPE	1	196713817	1:196713817:G:A	G	A	4.67e-09	rs2274700	CFH	YES	NO	1	NONE
INL-RPE	5	126825937	5:126825937:G:A	G	A	5.3e-09	rs3763156	LMNB1	YES	NO	0	NONE
INL-RPE	14	74812692	14:74812692:T:A	T	A	7.19e-09	rs2302834	YLPM1	YES	NO	7	14:74901104:C:T(1)
INL-RPE	14	21302571	14:21302571:A:G	A	G	1.27e-08	rs6571751	RPGRIP1	YES	NO	5	14:21317631:G:A(1)
INL-RPE	2	227051116	2:227051116:G:A	G	A	1.65e-08	rs1800517	COL4A4	YES	NO	6	NONE
INL-RPE	22	30265195	22:30265195:T:C	T	C	1.79e-08	rs5763918	OSM	YES	NO	0	NONE
INL-RPE	13	49547075	13:49547075:G:A	G	A	2.26e-08	rs1570883	RCBTB1	No hit	YES	3	13:49546299:G:T(1),13:49552246:G:A(1)
INL-RPE	12	48083639	12:48083639:A:G	A	G	2.56e-08	rs886588	SENP1	YES	NO	16	12:48122681:G:T(1),12:48132929:G:A(1),12:48145196:A:G(1)
RPE	15	27985172	15:27985172:C:T	C	T	1.07e-84	rs1800407	OCA2	YES	NO	1	15:28167726:G:A(1)
RPE	1	196713817	1:196713817:G:A	G	A	9.07e-62	rs2274700	CFH	YES	NO	1	1:197124900:C:T(1)
RPE	3	129421646	3:129421646:T:C	T	C	1.5e-34	rs3774788	EFCAB12	YES	NO	15	3:129381385:T:C(1),3:129411094:G:A(1),3:129411175:G:A(1),3:129436827:C:T(1),3:129532420:C:T(1), 3:129556363:C:T(1),3:129571135:G:A(1),3:129578380:C:G(1),3:129976871:T:C(1),3:129977262:A:G(1)
RPE	6	42698323	6:42698323:T:C	T	C	1.04e-19	rs434102	PRPH2	YES	NO	12	6:42605775:T:C(1),6:42617284:G:A(1),6:42632581:A:G(1),6:42658603:G:A(1),6:42659692:C:T(1), 6:42683028:G:GT(1),6:42691014:T:C(1),6:42691211:T:A(1),6:42698282:G:A(1),6:42698407:C:T(1), 6:42698426:G:C(1)
RPE	8	10609614	8:10609614:G:C	G	C	1.14e-19	rs4841399	RP1L1	YES	NO	10	8:10608579:G:C(1),8:10608651:C:T(1)
RPE	3	129432327	3:129432327:C:T	C	T	2.34e-17	rs3138360	MBD4	YES	NO	3	3:129257886:C:G(1),3:129381243:T:A(1)
RPE	8	10607502	8:10607502:G:A	G	A	2.75e-14	rs75797924	RP1L1	YES	NO	0	NONE
RPE	11	89714207	11:89714207:C:T	C	T	4.59e-13	rs17221124	TRIM77	YES	NO	1	NONE
RPE	2	233320674	2:233320674:A:G	A	G	1.65e-12	rs7565275	SAG	YES	NO	2	2:233292353:T:A(1)
RPE	1	205271785	1:205271785:A:G	A	G	1.25e-11	rs9659978	TMCC2	YES	NO	3	1:205161285:A:G(1),1:205230072:A:G(1)
RPE	1	109629740	1:109629740:C:T	C	T	2.6e-11	rs2269341	AMPD2	YES	NO	2	NONE
RPE	11	88337690	11:88337690:A:G	A	G	6.55e-11	rs11019400	CTSC	No hit	YES	0	NONE
RPE	8	10538613	8:10538613:C:T	C	T	8.15e-10	rs73195184	PRSS55	YES	NO	0	NONE
RPE	1	196951048	1:196951048:C:T	C	T	1.26e-09	rs3828032	CFHR2	YES	NO	1	NONE
RPE	17	81670319	17:81670319:T:C	T	C	1.27e-09	rs10438817	CCDC137	YES	NO	0	NONE
RPE	15	78944951	15:78944951:C:T	C	T	1.44e-09	rs2289702	CTSH	No hit	YES	3	15:78937617:TGGCCAGAATG:T(1),15:78939136:T:C(1)
RPE	17	49207373	17:49207373:T:C	T	C	2.52e-09	rs35638197	GNGT2	No hit	YES	1	NONE
RPE	10	17953382	10:17953382:A:G	A	G	3.44e-09	rs10764176	SLC39A12	No hit	YES	2	NONE
RPE	11	77213829	11:77213829:G:A	G	A	5.38e-09	rs883223	MYO7A	YES	NO	1	11:77233004:C:T(1)
RPE	8	10610662	8:10610662:G:A	G	A	6.99e-09	rs4840502	RP1L1	YES	NO	6	8:10612307:G:A(1)
RPE	12	55721801	12:55721801:C:T	C	T	9.19e-09	rs3138142	RDH5	YES	NO	2	NONE
RPE	12	50992283	12:50992283:A:G	A	G	9.4e-09	rs1048230	SLC11A2	YES	NO	8	12:50987052:C:T(1),12:50987967:T:C(1),12:51009305:G:A(1)
RPE	1	196959058	1:196959058:A:G	A	G	1.96e-08	rs41310132	CFHR2	YES	NO	0	NONE
RPE	7	77328264	7:77328264:C:T	C	T	2.8e-08	rs11977926	GSAP	No hit	YES	3	7:77328360:C:T(1)
MacularThick	12	55721801	12:55721801:C:T	C	T	3.58e-88	rs3138142	RDH5	YES	NO	2	12:55698884:C:T(1),12:55957562:G:A(1)
MacularThick	12	6845700	12:6845700:G:A	G	A	9.56e-26	rs5442	GNB3	YES	NO	2	NONE
MacularThick	17	81715528	17:81715528:T:C	T	C	1.47e-24	rs2072700	SLC25A10	YES	NO	16	17:81565628:G:A(1),17:81597278:G:T(1),17:81667744:A:T(1),17:81667783:T:C(1),17:81670337:C:G(1), 17:81671775:C:T(1),17:81683645:C:G(1),17:81683798:T:G(1),17:81696901:T:C(1),17:81715021:C:T(1), 17:81715620:G:A(1),17:81720188:G:A(1)
MacularThick	18	59273075	18:59273075:G:T	G	T	1.78e-19	rs2271733	RAX	YES	NO	1	18:59269163:T:C(1)
MacularThick	3	45772602	3:45772602:G:A	G	A	5.68e-19	rs17279437	SLC6A20	YES	NO	3	3:45635906:G:A(1)
MacularThick	17	45475171	17:45475171:G:A	G	A	1.04e-18	rs71238846	PLEKHM1	YES	NO	6	17:45410208:C:A(1),17:45429931:C:T(1),17:45430037:G:A(1),17:45468527:T:C(1),17:45475555:C:T(1), 17:46032108:G:A(1)
MacularThick	15	53702296	15:53702296:A:G	A	G	1.06e-15	rs6416452	WDR72	YES	NO	1	NONE
MacularThick	2	227051116	2:227051116:G:A	G	A	8.99e-14	rs1800517	COL4A4	YES	NO	6	2:227007466:G:A(1),2:227022209:C:T(1),2:227032170:C:T(1),2:227057388:T:C(1),2:227057393:T:A(1)
MacularThick	12	95738117	12:95738117:A:G	A	G	2.32e-13	rs17288108	NTN4	YES	NO	3	12:95898392:C:G(1)
MacularThick	5	88733700	5:88733700:A:G	A	G	1.94e-12	rs114666715	MEF2C	YES	NO	0	NONE
MacularThick	7	100419831	7:100419831:G:A	G	A	4.14e-12	rs7783159	ZCWPW1	YES	NO	15	7:100307852:C:G(1),7:100308061:A:G(1),7:100319793:G:A(1),7:100359505:GCCT:G(1), 7:100400984:G:A(1),7:100430564:C:T(1),7:100430861:T:C(1),7:100474408:T:C(1),7:100491017:C:G(1)
MacularThick	9	69151677	9:69151677:C:A	C	A	8.74e-12	rs11145465	TJP2	YES	NO	5	9:69073185:A:G(1),9:69074964:G:A(1),9:69174188:G:A(1),9:69174240:C:T(1)
MacularThick	14	22924860	14:22924860:A:C	A	C	1.06e-11	rs1956881	PRMT5	YES	NO	6	14:22924798:T:C(1),14:22982503:G:A(1)
MacularThick	6	35511797	6:35511797:G:C	G	C	1.42e-11	rs7764472	TULP1	YES	NO	2	6:35509248:C:G(1)
MacularThick	6	108561367	6:108561367:C:T	C	T	1.25e-10	rs11757217	FOXO3	YES	NO	0	NONE
MacularThick	10	84222086	10:84222086:A:G	A	G	1.67e-10	rs12217769	LRIT2	YES	NO	9	10:84200639:A:G(1),10:84214480:T:C(1),10:84217641:G:A(1),10:84222133:G:A(1),10:84224567:G:A(1), 10:84224667:C:T(1),10:84224967:G:A(1)
MacularThick	10	47349521	10:47349521:G:A	G	A	2.19e-10	rs111245635	RBP3	YES	NO	0	NONE
MacularThick	6	79077938	6:79077938:G:A	G	A	2.04e-09	rs117125549	PHIP	YES	NO	2	6:78867927:A:C(1),6:78983034:G:A(1)
MacularThick	6	149889964	6:149889964:T:C	T	C	4.03e-09	rs3798763	RAET1E	YES	NO	7	6:149474386:G:A(1),6:149863746:G:C(1),6:149864373:T:A(1),6:149888581:C:G(1),6:149889208:A:G(1), 6:149889587:C:T(1)
MacularThick	12	55966094	12:55966094:C:T	C	T	5.39e-09	rs2069391	PMEL	YES	NO	10	12:56001905:G:A(1),12:56024894:C:T(1),12:56042136:C:G(1),12:56093417:T:C(1),12:56101214:A:T(1), 12:56101522:C:T(1),12:56138225:C:T(1),12:56343618:A:C(1),12:56360210:G:A(1)
MacularThick	5	88819361	5:88819361:C:T	C	T	9.08e-09	rs76466192	MEF2C	YES	NO	0	NONE
MacularThick	22	37968332	22:37968332:T:C	T	C	1.08e-08	rs5756866	POLR2F	YES	NO	12	22:37877742:T:C(1),22:37912284:C:T(1)
MacularThick	7	7969339	7:7969339:C:G	C	G	1.32e-08	rs7786263	GLCCI1	YES	NO	0	NONE
MacularThick	11	17169472	11:17169472:A:G	A	G	1.57e-08	rs214936	PIK3C2A	YES	NO	2	11:17387083:C:T(1)
MacularVol	12	55721801	12:55721801:C:T	C	T	1.9e-43	rs3138142	RDH5	YES	NO	2	12:55698884:C:T(1),12:55957562:G:A(1)
MacularVol	17	81715528	17:81715528:T:C	T	C	7.3e-16	rs2072700	SLC25A10	YES	NO	16	17:81565628:G:A(1),17:81597278:G:T(1),17:81667744:A:T(1),17:81667783:T:C(1),17:81670337:C:G(1), 17:81671775:C:T(1),17:81683645:C:G(1),17:81683798:T:G(1),17:81696901:T:C(1),17:81715021:C:T(1), 17:81715620:G:A(1),17:81720188:G:A(1)
MacularVol	12	6845700	12:6845700:G:A	G	A	1.19e-11	rs5442	GNB3	YES	NO	2	NONE
MacularVol	3	45772602	3:45772602:G:A	G	A	3.06e-11	rs17279437	SLC6A20	YES	NO	3	NONE
MacularVol	18	59273075	18:59273075:G:T	G	T	3.07e-11	rs2271733	RAX	YES	NO	1	18:59269163:T:C(1)
MacularVol	6	108561367	6:108561367:C:T	C	T	1.71e-10	rs11757217	FOXO3	YES	NO	0	NONE
MacularVol	5	88733700	5:88733700:A:G	A	G	6.29e-10	rs114666715	MEF2C	YES	NO	0	NONE
MacularVol	15	53702296	15:53702296:A:G	A	G	2.27e-08	rs6416452	WDR72	YES	NO	1	NONE
MacularVol	7	100319793	7:100319793:G:A	G	A	2.4e-08	rs112622797	SPDYE3	YES	NO	16	7:100307852:C:G(1),7:100308061:A:G(1),7:100359505:GCCT:G(1),7:100400984:G:A(1), 7:100419831:G:A(1),7:100430564:C:T(1),7:100430861:T:C(1),7:100474408:T:C(1),7:100491017:C:G(1)
MacularVol	12	95738117	12:95738117:A:G	A	G	4.62e-08	rs17288108	NTN4	YES	NO	3	NONE
DiscDiam	10	68285180	10:68285180:C:A	C	A	1.04e-42	rs2305083	PBLD	YES	NO	9	10:68166562:C:A(1),10:68166568:C:T(1),10:68174501:C:G(1),10:68194533:G:A(1),10:68194544:C:T(1), 10:68284274:T:C(1),10:68345803:G:A(1),10:68885941:C:T(1)
VCDR	10	68285180	10:68285180:C:A	C	A	1.71e-20	rs2305083	PBLD	YES	NO	9	10:68166562:C:A(1),10:68166568:C:T(1),10:68174501:C:G(1),10:68194533:G:A(1),10:68194544:C:T(1), 10:68284274:T:C(1),10:68345803:G:A(1)
VCDR	22	37808082	22:37808082:C:T	C	T	6.55e-09	rs710187	GCAT	YES	NO	10	22:37687094:T:C(1),22:37701352:C:G(1),22:37877742:T:C(1),22:37912284:C:T(1)
VA_logMAR	17	81715528	17:81715528:T:C	T	C	7.17e-11	rs2072700	SLC25A10	YES	NO	16	17:81565628:G:A(1),17:81604611:C:G(1),17:81720188:G:A(1)
AMD	10	122461754	10:122461754:C:T	C	T	3.67e-130	rs1049331	HTRA1	YES	NO	2	10:122429681:A:G(1),10:122461760:G:T(1)
AMD	1	196713817	1:196713817:G:A	G	A	7.27e-86	rs2274700	CFH	YES	NO	1	1:197124900:C:T(1)
AMD	1	196951048	1:196951048:C:T	C	T	1.45e-24	rs3828032	CFHR2	YES	NO	1	1:196983138:C:T(1)
AMD	19	6710771	19:6710771:G:T	G	T	1.64e-15	rs2230203	C3	YES	NO	1	NONE
AMD	1	196743466	1:196743466:A:T	A	T	3.79e-12	rs35274867	CFH	YES	NO	1	1:197133338:C:T(1)
AMD	19	44908684	19:44908684:T:C	T	C	1.02e-11	rs429358	APOE	YES	NO	4	19:44892887:C:T(1)
AMD	6	31962685	6:31962685:G:A	G	A	2.64e-11	rs429608	SKIV2L	YES	NO	37	6:31884840:G:T(1),6:31886766:C:T(1),6:31901345:G:A(1),6:31937353:G:A(1),6:31943152:G:A(1), 6:31943161:G:T(1),6:31946403:G:A(1),6:31960529:A:G(1),6:31969260:C:T(1),6:31970858:G:C(1), 6:32056126:G:C(1),6:32062152:C:T(1),6:32117821:C:T(1),6:32126145:G:A(1),6:32154155:C:T(1), 6:32201155:C:T(1)
AMD	1	197139816	1:197139816:A:G	A	G	2.84e-11	rs17550662	ASPM	YES	NO	0	NONE
AMD	1	196701377	1:196701377:A:AGG	A	AGG	3.37e-09	rs569016201	CFH	YES	NO	0	NONE
AMD	10	122291060	10:122291060:G:A	G	A	6.05e-09	rs11592545	BTBD16	YES	NO	0	NONE
Glaucoma	1	165768467	1:165768467:C:G	C	G	3.71e-52	rs2790053	TMCO1	YES	NO	1	NONE
Glaucoma	11	120469351	11:120469351:A:T	A	T	1.22e-11	rs2305013	ARHGEF12	YES	NO	1	11:120317262:G:A(1)
Glaucoma	7	116506020	7:116506020:C:G	C	G	1.14e-10	rs8940	CAV2	YES	NO	2	7:116525179:C:T(1),7:116525183:G:GCC(1)
Glaucoma	22	19849662	22:19849662:C:T	C	T	3.61e-09	rs11702967	RTL10	YES	NO	4	22:19848625:C:T(1),22:19849752:T:G(1)
Glaucoma	11	120327384	11:120327384:G:A	G	A	3.76e-09	rs1893261	TLCD5	YES	NO	4	11:120337548:T:G(1),11:120448355:A:C(1)
Glaucoma	10	94279840	10:94279840:G:C	G	C	4.14e-09	rs2274224	PLCE1	YES	NO	7	10:94258753:A:T(1)

## Sheet: S9 rare pleiotropy
Supplementary Table 9. Cross-phenotype pleiotropy of rare-variant genes among retinal traits
Phenotype	Gene	Group	max_MAF	Pvalue	BETA_Burden	SE_Burden
AMD	FYB2	lof	0.01	0.0327054	-0.0120594	0.00564663
AMD	C3	missense;lof	0.01	2.2e-08	0.00696678	0.00211941
AMD	CFI	missense;lof	0.01	8.96e-09	0.014698	0.00276653
AMD	MITF	missense;lof	0.01	0.0728837	0.0074365	0.00379942
AMD	MYH6	missense;lof	0.0001	0.478438	0.00047	0.0125517
AMD	MYOC	lof	0.001	0.0957944	-0.0424592	0.0254919
AMD	NR2E3	lof	0.001	0.725179	0.00350826	0.00997951
AMD	OCA2	missense;lof	0.001	0.534678	-0.0036506	0.00381981
AMD	P2RY11	lof	0.001	0.344379	0.0111194	0.00966793
AMD	PPAN-P2RY11	lof	0.001	0.257397	0.0109394	0.00794277
AMD	RIOX1	missense;lof	0.01	0.0359319	0.00722351	0.00317736
AMD	RP1L1	lof	0.01	0.113263	0.00492353	0.0043541
AMD	SERINC4	lof	0.001	0.287736	0.0102466	0.01086
AMD	SIX6	missense;lof	0.01	0.12078	-0.000627	0.00302089
AMD	TERB2	missense;lof	0.001	0.585743	-0.0075015	0.00942534
AMD	TRIP6	missense;lof	0.0001	0.0524668	0.0580262	0.0283307
DiscDiam	FYB2	lof	0.01	0.454633	0.00255218	0.00341331
DiscDiam	C3	missense;lof	0.01	0.126381	-0.0022746	0.00126462
DiscDiam	CFI	missense;lof	0.01	0.0192915	-0.0041481	0.00162852
DiscDiam	MITF	missense;lof	0.01	0.0025355	-0.004713	0.00238599
DiscDiam	MYH6	missense;lof	0.001	0.575367	-0.0010489	0.00224133
DiscDiam	MYOC	missense;lof	0.0001	0.434668	0.0221116	0.0283037
DiscDiam	NR2E3	missense;lof	0.0001	0.369497	0.0136043	0.0151594
DiscDiam	OCA2	missense;lof	0.01	0.106644	-0.0023103	0.00133474
DiscDiam	P2RY11	lof	0.001	0.468742	0.00532396	0.00571653
DiscDiam	PPAN-P2RY11	missense;lof	0.0001	0.303841	-0.0100443	0.00976854
DiscDiam	RIOX1	missense;lof	0.001	0.0634315	0.0059577	0.00283722
DiscDiam	RP1L1	missense;lof	0.001	0.0795984	0.00253401	0.00125879
DiscDiam	SERINC4	missense;lof	0.01	0.376738	0.00206367	0.00178635
DiscDiam	SIX6	missense;lof	0.01	7.1e-24	-0.0144052	0.00181869
DiscDiam	TERB2	missense;lof	0.0001	0.219896	0.0219872	0.0179223
DiscDiam	TRIP6	lof	0.001	0.31854	0.00821345	0.00823434
DR	FYB2	missense;lof	0.001	1.32e-06	0.0484661	0.0121016
DR	C3	missense;lof	0.0001	0.0374063	0.190225	0.0913971
DR	CFI	missense;lof	0.001	0.329968	-0.0028239	0.0113065
DR	MITF	missense;lof	0.001	0.548667	-0.0124103	0.0137891
DR	MYH6	missense;lof	0.0001	1.16e-06	0.0673257	0.0261896
DR	MYOC	missense;lof	0.001	0.475257	0.00793315	0.0140027
DR	NR2E3	lof	0.001	0.47454	-0.0138259	0.019334
DR	OCA2	missense;lof	0.001	0.210035	0.0115787	0.0074218
DR	P2RY11	missense;lof	0.001	0.236714	-0.0011428	0.0084344
DR	PPAN-P2RY11	missense;lof	0.001	0.204305	0.00602138	0.00663799
DR	RIOX1	missense;lof	0.0001	0.656418	-0.0029839	0.038333
DR	RP1L1	missense;lof	0.01	0.346107	0.000225	0.00204614
DR	SERINC4	lof	0.001	0.160299	0.00450216	0.0209663
DR	SIX6	missense;lof	0.01	0.775761	-0.0029447	0.00604652
DR	TERB2	missense;lof	0.001	0.0951724	0.0256551	0.0183746
DR	TRIP6	missense;lof	0.0001	0.0436104	0.0945935	0.0508177
ELM_ISOS	FYB2	missense;lof	0.0001	0.209991	-0.01852	0.0147735
ELM_ISOS	C3	missense;lof	0.001	0.718796	-0.0013207	0.00194573
ELM_ISOS	CFI	missense;lof	0.0001	0.501672	0.0185431	0.0275996
ELM_ISOS	MITF	missense;lof	0.01	0.210492	-0.0029935	0.00202202
ELM_ISOS	MYH6	missense;lof	0.0001	0.30269	0.00577037	0.0055986
ELM_ISOS	MYOC	lof	0.001	0.288062	0.0120058	0.0113008
ELM_ISOS	NR2E3	missense;lof	0.01	1.02e-06	0.00641465	0.0017247
ELM_ISOS	OCA2	missense;lof	0.001	0.186878	-0.0030038	0.00185475
ELM_ISOS	P2RY11	missense;lof	0.001	0.0133663	-0.000689	0.00215204
ELM_ISOS	PPAN-P2RY11	missense;lof	0.001	0.0341426	-0.000263	0.00169625
ELM_ISOS	RIOX1	missense;lof	0.01	0.00631653	-0.0030318	0.0016748
ELM_ISOS	RP1L1	lof	0.001	0.620507	0.00223592	0.00284027
ELM_ISOS	SERINC4	missense;lof	0.01	0.0367545	-0.0023348	0.0015172
ELM_ISOS	SIX6	missense;lof	0.01	0.00107743	-0.0043259	0.00154778
ELM_ISOS	TERB2	missense;lof	0.0001	0.19424	0.0179559	0.013832
ELM_ISOS	TRIP6	lof	0.001	0.186288	-0.009497	0.00718575
GCIPL	FYB2	missense;lof	0.001	0.00714141	-0.007911	0.00349612
GCIPL	C3	missense;lof	0.001	0.410311	0.00149548	0.00197192
GCIPL	CFI	missense;lof	0.001	0.485382	0.00039	0.00306787
GCIPL	MITF	missense;lof	0.0001	0.00410099	-0.0464927	0.0161979
GCIPL	MYH6	missense;lof	0.0001	0.771613	-0.0016472	0.00567476
GCIPL	MYOC	lof	0.01	0.149328	-0.0054752	0.00353051
GCIPL	NR2E3	missense;lof	0.01	0.0158746	0.00120947	0.00174455
GCIPL	OCA2	missense;lof	0.01	5.87e-10	-0.0062727	0.00104715
GCIPL	P2RY11	lof	0.001	0.0802776	-0.0095031	0.00491797
GCIPL	PPAN-P2RY11	lof	0.001	0.0133619	-0.0109935	0.00411753
GCIPL	RIOX1	missense;lof	0.0001	0.0522515	-0.0205937	0.0106095
GCIPL	RP1L1	missense;lof	0.0001	0.228669	0.00453951	0.003771
GCIPL	SERINC4	lof	0.001	0.372396	-0.0062516	0.00569314
GCIPL	SIX6	missense;lof	0.01	0.0127098	-0.0037773	0.00156923
GCIPL	TERB2	missense;lof	0.0001	0.313904	-0.0141209	0.0140219
GCIPL	TRIP6	missense;lof	0.001	3.05e-07	-0.0127881	0.00273789
GLAUCOMA	FYB2	missense;lof	0.01	0.408553	-0.0026189	0.00238964
GLAUCOMA	C3	missense;lof	0.01	0.0699035	0.00190311	0.00196828
GLAUCOMA	CFI	missense;lof	0.01	0.379421	0.00300409	0.00258711
GLAUCOMA	MITF	missense;lof	0.01	0.307377	-0.0037545	0.00349489
GLAUCOMA	MYH6	missense;lof	0.001	0.403893	0.00431301	0.00370725
GLAUCOMA	MYOC	missense;lof	0.01	8.66e-16	0.0192853	0.00260321
GLAUCOMA	NR2E3	missense;lof	0.01	0.627825	-0.0024695	0.00305527
GLAUCOMA	OCA2	missense;lof	0.01	0.516429	-0.0016397	0.00209149
GLAUCOMA	P2RY11	missense;lof	0.0001	0.175573	-0.0423136	0.0273762
GLAUCOMA	PPAN-P2RY11	missense;lof	0.0001	0.147514	-0.0422267	0.0253379
GLAUCOMA	RIOX1	lof	0.0001	0.0123431	0.146819	0.0586765
GLAUCOMA	RP1L1	missense;lof	0.01	0.162066	0.00065	0.000969
GLAUCOMA	SERINC4	lof	0.001	0.0246356	0.0168531	0.00992737
GLAUCOMA	SIX6	missense;lof	0.01	0.00344896	0.00433805	0.00282864
GLAUCOMA	TERB2	missense;lof	1e-05	0.806322	-0.0424066	0.172965
GLAUCOMA	TRIP6	missense;lof	0.001	0.000461	0.0171291	0.00470045
INL_ELM	FYB2	lof	0.01	0.448502	0.00227746	0.0030049
INL_ELM	C3	missense;lof	0.0001	0.0734888	0.0168803	0.00943148
INL_ELM	CFI	missense;lof	0.01	0.366694	0.000403	0.00141265
INL_ELM	MITF	missense;lof	0.01	0.0163809	-0.0050251	0.00206241
INL_ELM	MYH6	missense;lof	0.0001	0.197733	0.00735378	0.00570929
INL_ELM	MYOC	missense;lof	0.001	0.0500716	-0.000103	0.00196877
INL_ELM	NR2E3	missense;lof	0.0001	0.0880077	-0.0226988	0.0133052
INL_ELM	OCA2	missense;lof	0.01	0.661636	-0.000874	0.00116141
INL_ELM	P2RY11	missense;lof	0.0001	0.175447	0.0220553	0.016278
INL_ELM	PPAN-P2RY11	lof	0.001	0.0365799	-0.0095238	0.004142
INL_ELM	RIOX1	missense;lof	0.01	7.19e-08	-0.0075217	0.00170826
INL_ELM	RP1L1	missense;lof	0.0001	0.337557	0.00363843	0.00379396
INL_ELM	SERINC4	missense;lof	0.001	0.0671199	-0.003443	0.00252441
INL_ELM	SIX6	missense;lof	0.01	1.48e-07	-0.0065827	0.00157856
INL_ELM	TERB2	missense;lof	0.001	0.374385	-0.0044457	0.0051344
INL_ELM	TRIP6	lof	0.001	0.0379476	-0.015211	0.00732914
INL	FYB2	missense;lof	0.001	0.0431136	-0.007175	0.00351094
INL	C3	missense;lof	0.01	0.0308131	-5.7e-05	0.000859
INL	CFI	missense;lof	0.01	0.0553944	-0.000591	0.00140566
INL	MITF	missense;lof	0.01	0.000502	-0.0072337	0.00205643
INL	MYH6	missense;lof	0.01	0.46083	-7.67e-05	0.000993
INL	MYOC	missense;lof	0.0001	0.00120881	0.06434	0.0198777
INL	NR2E3	missense;lof	0.0001	0.000417	-0.0468648	0.0132788
INL	OCA2	missense;lof	0.01	0.00140816	-0.0036454	0.00115767
INL	P2RY11	missense;lof	0.01	0.0312918	-0.0034325	0.00146329
INL	PPAN-P2RY11	missense;lof	0.001	0.0816046	-0.0034088	0.00175449
INL	RIOX1	missense;lof	0.0001	0.0484825	-0.0209987	0.0106424
INL	RP1L1	missense;lof	0.01	0.0109102	0.00151629	0.000542
INL	SERINC4	missense;lof	0.0001	0.382367	-0.0131316	0.0150326
INL	SIX6	missense;lof	0.01	3.39e-06	-0.0057216	0.00157384
INL	TERB2	missense;lof	0.0001	0.357594	0.0129397	0.0140655
INL	TRIP6	missense;lof	0.001	0.00586582	-0.0064687	0.00274526
INL_RPE	FYB2	missense;lof	0.01	0.663176	-0.000935	0.00134655
INL_RPE	C3	missense;lof	0.01	0.0458422	3.59e-05	0.000711
INL_RPE	CFI	missense;lof	0.01	0.455608	0.000247	0.00140438
INL_RPE	MITF	missense;lof	0.0001	0.139707	-0.0239688	0.0162293
INL_RPE	MYH6	missense;lof	0.0001	0.318856	0.00567594	0.00569409
INL_RPE	MYOC	missense;lof	0.0001	0.0201028	0.0461696	0.0198628
INL_RPE	NR2E3	missense;lof	0.01	0.105974	0.000524	0.00174322
INL_RPE	OCA2	missense;lof	0.01	0.00520278	0.00217996	0.00115792
INL_RPE	P2RY11	missense;lof	0.0001	0.082043	0.0282356	0.0162371
INL_RPE	PPAN-P2RY11	missense;lof	0.001	0.0220206	0.00203069	0.00175309
INL_RPE	RIOX1	missense;lof	0.01	6.35e-08	-0.0074832	0.00170411
INL_RPE	RP1L1	missense;lof	0.001	0.0975501	0.00149703	0.001089
INL_RPE	SERINC4	lof	0.001	0.101417	0.0104126	0.00571289
INL_RPE	SIX6	missense;lof	0.01	1.4e-08	-0.0070269	0.00157454
INL_RPE	TERB2	missense;lof	0.0001	0.298697	0.014623	0.014071
INL_RPE	TRIP6	missense;lof	0.001	0.144966	-0.0027564	0.00274827
ISOS_RPE	FYB2	missense;lof	0.001	0.257122	0.00501266	0.00353598
ISOS_RPE	C3	missense;lof	0.01	0.238238	-0.0011824	0.00109084
ISOS_RPE	CFI	missense;lof	0.01	0.535157	-0.001281	0.0014235
ISOS_RPE	MITF	missense;lof	0.01	0.00295599	0.00516001	0.00207017
ISOS_RPE	MYH6	missense;lof	0.001	0.150727	0.00224145	0.00195127
ISOS_RPE	MYOC	missense;lof	0.0001	0.0363065	0.041858	0.0199945
ISOS_RPE	NR2E3	lof	0.001	0.321482	-0.0050854	0.00512943
ISOS_RPE	OCA2	missense;lof	0.01	1.05e-07	0.0060401	0.00116461
ISOS_RPE	P2RY11	lof	0.001	0.0976425	-0.0018937	0.00493093
ISOS_RPE	PPAN-P2RY11	missense;lof	0.0001	0.0289404	0.0183257	0.00838973
ISOS_RPE	RIOX1	missense;lof	0.0001	0.0949886	-0.0178931	0.0107167
ISOS_RPE	RP1L1	missense;lof	0.01	1.71e-06	0.00195045	0.000546
ISOS_RPE	SERINC4	missense;lof	0.01	1.42e-08	0.00856598	0.00155365
ISOS_RPE	SIX6	missense;lof	0.001	0.585256	0.00165244	0.00418445
ISOS_RPE	TERB2	missense;lof	0.0001	0.482305	0.00995096	0.014163
ISOS_RPE	TRIP6	missense;lof	0.0001	0.011362	0.0383222	0.0151389
MacularThick	FYB2	missense;lof	0.001	0.204837	-0.0048076	0.00349608
MacularThick	C3	missense;lof	0.01	0.0191272	-0.000237	0.0010584
MacularThick	CFI	missense;lof	0.001	0.706568	0.00102498	0.0030999
MacularThick	MITF	missense;lof	0.0001	0.0025363	-0.0488285	0.0161738
MacularThick	MYH6	missense;lof	0.001	0.76287	-0.000212	0.00193195
MacularThick	MYOC	missense;lof	0.0001	0.0185801	0.0465426	0.019773
MacularThick	NR2E3	missense;lof	0.01	0.0290727	0.000325	0.00169886
MacularThick	OCA2	missense;lof	0.01	0.000568	-0.0038167	0.00115259
MacularThick	P2RY11	lof	0.001	0.023204	-0.0065735	0.00490814
MacularThick	PPAN-P2RY11	lof	0.001	0.00356279	-0.0103968	0.00411147
MacularThick	RIOX1	missense;lof	0.01	0.0149426	-0.0030356	0.00169597
MacularThick	RP1L1	lof	0.01	0.0298341	0.00421004	0.00228513
MacularThick	SERINC4	lof	0.001	0.374374	0.00470186	0.00568417
MacularThick	SIX6	missense;lof	0.01	2.05e-06	-0.006452	0.00156719
MacularThick	TERB2	missense;lof	0.001	0.118756	0.00901299	0.00509942
MacularThick	TRIP6	missense;lof	0.001	4.55e-05	-0.0093644	0.00273367
MacularVol	FYB2	missense;lof	0.0001	0.463725	-0.0167571	0.0228694
MacularVol	C3	missense;lof	0.001	0.158394	0.00342203	0.00255604
MacularVol	CFI	missense;lof	0.01	0.232293	0.000704	0.00199731
MacularVol	MITF	missense;lof	0.0001	0.0110907	-0.0503789	0.0198355
MacularVol	MYH6	missense;lof	0.0001	0.212725	0.0101982	0.00818406
MacularVol	MYOC	lof	0.001	0.110323	0.0283143	0.0177325
MacularVol	NR2E3	missense;lof	0.01	0.000744	0.000624	0.00242932
MacularVol	OCA2	missense;lof	0.01	0.0383814	-0.0035658	0.00163921
MacularVol	P2RY11	missense;lof	0.01	0.500874	-0.000983	0.00205858
MacularVol	PPAN-P2RY11	lof	0.001	0.0393196	-0.0115495	0.00582164
MacularVol	RIOX1	missense;lof	0.01	0.152071	-0.0031035	0.00237772
MacularVol	RP1L1	missense;lof	0.01	0.173237	0.00127025	0.000759
MacularVol	SERINC4	lof	0.001	0.272441	0.0110306	0.00848572
MacularVol	SIX6	missense;lof	0.01	0.00449365	-0.0056669	0.00218389
MacularVol	TERB2	missense;lof	0.001	0.277781	0.00938593	0.00728555
MacularVol	TRIP6	missense;lof	0.001	0.0519381	-0.0083424	0.00387209
RNFL	FYB2	missense;lof	0.01	0.547975	0.00116651	0.00134321
RNFL	C3	missense;lof	0.01	0.777673	-0.000619	0.00108215
RNFL	CFI	missense;lof	0.001	0.040488	0.00696221	0.00310723
RNFL	MITF	missense;lof	0.001	0.0234191	-0.0091417	0.00366082
RNFL	MYH6	missense;lof	0.001	0.070988	-0.0020079	0.00193341
RNFL	MYOC	lof	0.01	0.507452	-0.0029208	0.00353456
RNFL	NR2E3	missense;lof	0.001	0.431633	-0.000141	0.00209843
RNFL	OCA2	missense;lof	0.01	4e-06	-0.0042138	0.00115505
RNFL	P2RY11	lof	0.001	5.69e-07	0.00875232	0.0049121
RNFL	PPAN-P2RY11	lof	0.001	1.2e-06	0.00347766	0.00409234
RNFL	RIOX1	missense;lof	0.01	0.0567781	0.00355678	0.00169934
RNFL	RP1L1	missense;lof	0.01	0.107438	0.00103157	0.000541
RNFL	SERINC4	missense;lof	0.001	0.42342	0.00280288	0.0025127
RNFL	SIX6	missense;lof	0.001	0.334844	-0.0049645	0.00414953
RNFL	TERB2	missense;lof	0.001	3.09e-07	0.0264887	0.00510835
RNFL	TRIP6	missense;lof	0.001	0.112583	-0.0020864	0.00274
RPE	FYB2	missense;lof	0.0001	0.0580157	0.0283891	0.0149765
RPE	C3	missense;lof	0.01	0.00118043	-0.000412	0.00106798
RPE	CFI	missense;lof	0.001	0.166154	-0.0050974	0.00310438
RPE	MITF	missense;lof	0.001	0.299151	-0.0048678	0.00365719
RPE	MYH6	missense;lof	0.001	0.164325	0.00206476	0.00193212
RPE	MYOC	missense;lof	0.001	0.134088	-0.005475	0.00334344
RPE	NR2E3	missense;lof	0.0001	0.142437	-0.0193912	0.0132203
RPE	OCA2	missense;lof	0.01	2.05e-19	-0.0106382	0.00115364
RPE	P2RY11	lof	0.001	0.0055688	-0.013143	0.0049151
RPE	PPAN-P2RY11	lof	0.001	0.0138284	-0.0083061	0.00411426
RPE	RIOX1	missense;lof	0.0001	0.225301	0.0128673	0.0106118
RPE	RP1L1	missense;lof	0.01	4.3e-18	-0.0022167	0.00054
RPE	SERINC4	missense;lof	0.01	0.000257	-0.0055044	0.00153771
RPE	SIX6	missense;lof	0.01	0.0890472	-0.0029682	0.00156897
RPE	TERB2	missense;lof	0.001	0.174569	0.00746371	0.00510242
RPE	TRIP6	missense;lof	0.0001	0.383909	-0.0130443	0.0149811
VA_logMAR	FYB2	missense;lof	0.01	0.103747	0.000283	0.000897
VA_logMAR	C3	missense;lof	0.0001	0.00599504	0.0178553	0.00888318
VA_logMAR	CFI	missense;lof	0.001	0.0376068	0.00453214	0.00199581
VA_logMAR	MITF	missense;lof	0.01	0.312388	0.00141665	0.00130795
VA_logMAR	MYH6	missense;lof	0.01	0.11411	-0.000475	0.000673
VA_logMAR	MYOC	lof	0.001	0.129487	0.0131508	0.00867394
VA_logMAR	NR2E3	missense;lof	0.0001	0.0667921	-0.0317392	0.0173148
VA_logMAR	OCA2	missense;lof	0.01	2.16e-10	0.00383464	0.000776
VA_logMAR	P2RY11	missense;lof	0.01	0.422889	-0.000251	0.000973
VA_logMAR	PPAN-P2RY11	missense;lof	0.01	0.0943616	-0.000755	0.000679
VA_logMAR	RIOX1	missense;lof	0.01	0.0257695	0.0025784	0.00108819
VA_logMAR	RP1L1	missense;lof	1e-05	0.0104309	0.0701069	0.0273726
VA_logMAR	SERINC4	missense;lof	0.0001	0.227623	-0.0096353	0.00685503
VA_logMAR	SIX6	missense;lof	0.001	0.511844	9.5e-05	0.00248024
VA_logMAR	TERB2	missense;lof	0.001	0.126755	-0.0052426	0.00326021
VA_logMAR	TRIP6	lof	0.001	0.0753103	-0.0091046	0.00511905
VCDR	FYB2	missense;lof	0.001	0.390026	-0.0017258	0.00391995
VCDR	C3	missense;lof	0.0001	0.498254	-0.0071602	0.0105726
VCDR	CFI	missense;lof	0.01	0.0615998	-0.0033534	0.00159965
VCDR	MITF	missense;lof	0.01	2.89e-08	-0.00777	0.00235996
VCDR	MYH6	missense;lof	0.0001	0.593237	0.00337535	0.00631908
VCDR	MYOC	missense;lof	0.01	0.274329	-0.000912	0.00173463
VCDR	NR2E3	missense;lof	0.001	0.609539	-0.0021166	0.00257322
VCDR	OCA2	missense;lof	0.0001	0.21134	0.0142631	0.0114115
VCDR	P2RY11	lof	0.001	0.165889	0.00817601	0.00567554
VCDR	PPAN-P2RY11	missense;lof	0.0001	0.162474	-0.0115638	0.00827879
VCDR	RIOX1	missense;lof	0.0001	0.607202	0.00586548	0.0114098
VCDR	RP1L1	missense;lof	0.01	0.319562	-0.000193	0.000616
VCDR	SERINC4	lof	0.001	0.128632	0.0115812	0.00710794
VCDR	SIX6	missense;lof	0.01	5.19e-06	-0.006484	0.0017884
VCDR	TERB2	missense;lof	0.0001	0.239076	0.020758	0.0176319
VCDR	TRIP6	missense;lof	0.001	0.0234025	0.00792263	0.00319735

[truncated: 12 more sheets: S10 BHR, S11 rg, S12 GO, S13 Alphamissence, S14 proteomics, S15 SMR, S16 clin, S17 cox, S18 gene cox, S19 Phewas, Abbreviations,  ]
